# Supplementary material for: Multi-Omics Analysis Reveals Immune Infiltration and Clinical Significance of Phosphorylation Modification Enzymes in Lung Adenocarcinoma
Source: Int J Mol Sci. 2025 Jan 26;26(3):1066. doi: 10.3390/ijms26031066 (PMC11817228; doi:10.3390/ijms26031066)
Supplement: Supplementary file 1 [file ijms-26-01066-s001.zip]

Archive with 8 entries (8 files):
- Supplemental_Material.pdf
- Table S1.xlsx
- Table S2.xlsx
- Table S3.xlsx
- Table S4.xlsx
- Table S5.xlsx
- Table S6.xlsx
- Table S7.xlsx
