# Supplementary material for: Multi-Omics Analysis Reveals Immune Infiltration and Clinical Significance of Phosphorylation Modification Enzymes in Lung Adenocarcinoma
Source: Int J Mol Sci. 2025 Jan 26;26(3):1066. doi: 10.3390/ijms26031066 (PMC11817228; doi:10.3390/ijms26031066)
Supplement: Supplementary file 1 [file ijms-26-01066-s001.zip › Table S1.xlsx]

## Sheet: Sheet1
ensembl_id	family	gene_symbol	Species
ENSG00000105221	PK	AKT2	Homo sapiens
ENSG00000117020	PK	AKT3	Homo sapiens
ENSG00000142208	PK	AKT1	Homo sapiens
ENSG00000067900	PK	ROCK1	Homo sapiens
ENSG00000104936	PK	DMPK	Homo sapiens
ENSG00000122966	PK	CIT	Homo sapiens
ENSG00000134318	PK	ROCK2	Homo sapiens
ENSG00000143776	PK	CDC42BPA	Homo sapiens
ENSG00000171219	PK	CDC42BPG	Homo sapiens
ENSG00000198752	PK	CDC42BPB	Homo sapiens
ENSG00000100077	PK	GRK3	Homo sapiens
ENSG00000114124	PK	GRK7	Homo sapiens
ENSG00000125388	PK	GRK4	Homo sapiens
ENSG00000173020	PK	GRK2	Homo sapiens
ENSG00000185974	PK	GRK1	Homo sapiens
ENSG00000198055	PK	GRK6	Homo sapiens
ENSG00000198873	PK	GRK5	Homo sapiens
ENSG00000120539	PK	MASTL	Homo sapiens
ENSG00000069020	PK	MAST4	Homo sapiens
ENSG00000086015	PK	MAST2	Homo sapiens
ENSG00000099308	PK	MAST3	Homo sapiens
ENSG00000105613	PK	MAST1	Homo sapiens
ENSG00000112079	PK	STK38	Homo sapiens
ENSG00000131023	PK	LATS1	Homo sapiens
ENSG00000150457	PK	LATS2	Homo sapiens
ENSG00000211455	PK	STK38L	Homo sapiens
ENSG00000140992	PK	PDPK1	Homo sapiens
ENSG00000072062	PK	PRKACA	Homo sapiens
ENSG00000099725	PK	PRKY	Homo sapiens
ENSG00000142875	PK	PRKACB	Homo sapiens
ENSG00000165059	PK	PRKACG	Homo sapiens
ENSG00000183943	PK	PRKX	Homo sapiens
ENSG00000027075	PK	PRKCH	Homo sapiens
ENSG00000067606	PK	PRKCZ	Homo sapiens
ENSG00000126583	PK	PRKCG	Homo sapiens
ENSG00000154229	PK	PRKCA	Homo sapiens
ENSG00000163558	PK	PRKCI	Homo sapiens
ENSG00000166501	PK	PRKCB	Homo sapiens
ENSG00000171132	PK	PRKCE	Homo sapiens
ENSG00000065675	PK	PRKCQ	Homo sapiens
ENSG00000163932	PK	PRKCD	Homo sapiens
ENSG00000138669	PK	PRKG2	Homo sapiens
ENSG00000185532	PK	PRKG1	Homo sapiens
ENSG00000065243	PK	PKN2	Homo sapiens
ENSG00000123143	PK	PKN1	Homo sapiens
ENSG00000160447	PK	PKN3	Homo sapiens
ENSG00000071242	PK	RPS6KA2	Homo sapiens
ENSG00000072133	PK	RPS6KA6	Homo sapiens
ENSG00000100784	PK	RPS6KA5	Homo sapiens
ENSG00000108443	PK	RPS6KB1	Homo sapiens
ENSG00000117676	PK	RPS6KA1	Homo sapiens
ENSG00000162302	PK	RPS6KA4	Homo sapiens
ENSG00000175634	PK	RPS6KB2	Homo sapiens
ENSG00000177189	PK	RPS6KA3	Homo sapiens
ENSG00000136643	PK	RPS6KC1	Homo sapiens
ENSG00000198208	PK	RPS6KL1	Homo sapiens
ENSG00000167524	PK	RSKR	Homo sapiens
ENSG00000101049	PK	SGK2	Homo sapiens
ENSG00000104205	PK	SGK3	Homo sapiens
ENSG00000118515	PK	SGK1	Homo sapiens
ENSG00000152953	PK	STK32B	Homo sapiens
ENSG00000165752	PK	STK32C	Homo sapiens
ENSG00000169302	PK	STK32A	Homo sapiens
ENSG00000063761	PK	ADCK1	Homo sapiens
ENSG00000123815	PK	COQ8B	Homo sapiens
ENSG00000133597	PK	ADCK2	Homo sapiens
ENSG00000163050	PK	COQ8A	Homo sapiens
ENSG00000173137	PK	ADCK5	Homo sapiens
ENSG00000073331	PK	ALPK1	Homo sapiens
ENSG00000092439	PK	TRPM7	Homo sapiens
ENSG00000103319	PK	EEF2K	Homo sapiens
ENSG00000119121	PK	TRPM6	Homo sapiens
ENSG00000136383	PK	ALPK3	Homo sapiens
ENSG00000198796	PK	ALPK2	Homo sapiens
ENSG00000186716	PK	BCR	Homo sapiens
ENSG00000137948	PK	BRDT	Homo sapiens
ENSG00000141867	PK	BRD4	Homo sapiens
ENSG00000169925	PK	BRD3	Homo sapiens
ENSG00000204256	PK	BRD2	Homo sapiens
ENSG00000164896	PK	FASTK	Homo sapiens
ENSG00000204344	PK	STK19	Homo sapiens
ENSG00000156515	PK	HK1	Homo sapiens
ENSG00000138030	PK	KHK	Homo sapiens
ENSG00000004799	PK	PDK4	Homo sapiens
ENSG00000005882	PK	PDK2	Homo sapiens
ENSG00000067992	PK	PDK3	Homo sapiens
ENSG00000103507	PK	BCKDK	Homo sapiens
ENSG00000152256	PK	PDK1	Homo sapiens
ENSG00000102144	PK	PGK1	Homo sapiens
ENSG00000149311	PK	ATM	Homo sapiens
ENSG00000157106	PK	SMG1	Homo sapiens
ENSG00000175054	PK	ATR	Homo sapiens
ENSG00000196367	PK	TRRAP	Homo sapiens
ENSG00000198793	PK	MTOR	Homo sapiens
ENSG00000253729	PK	PRKDC	Homo sapiens
ENSG00000067225	PK	PKM	Homo sapiens
ENSG00000058729	PK	RIOK2	Homo sapiens
ENSG00000101782	PK	RIOK3	Homo sapiens
ENSG00000124784	PK	RIOK1	Homo sapiens
ENSG00000122728	PK	TAF1L	Homo sapiens
ENSG00000147133	PK	TAF1	Homo sapiens
ENSG00000122779	PK	TRIM24	Homo sapiens
ENSG00000130726	PK	TRIM28	Homo sapiens
ENSG00000197323	PK	TRIM33	Homo sapiens
ENSG00000130413	PK	STK33	Homo sapiens
ENSG00000196182	PK	STK40	Homo sapiens
ENSG00000008118	PK	CAMK1G	Homo sapiens
ENSG00000130822	PK	PNCK	Homo sapiens
ENSG00000134072	PK	CAMK1	Homo sapiens
ENSG00000152495	PK	CAMK4	Homo sapiens
ENSG00000164076	PK	CAMKV	Homo sapiens
ENSG00000183049	PK	CAMK1D	Homo sapiens
ENSG00000058404	PK	CAMK2B	Homo sapiens
ENSG00000070808	PK	CAMK2A	Homo sapiens
ENSG00000145349	PK	CAMK2D	Homo sapiens
ENSG00000148660	PK	CAMK2G	Homo sapiens
ENSG00000007047	PK	MARK4	Homo sapiens
ENSG00000072518	PK	MARK2	Homo sapiens
ENSG00000074590	PK	NUAK1	Homo sapiens
ENSG00000075413	PK	MARK3	Homo sapiens
ENSG00000115687	PK	PASK	Homo sapiens
ENSG00000116141	PK	MARK1	Homo sapiens
ENSG00000118046	PK	STK11	Homo sapiens
ENSG00000132356	PK	PRKAA1	Homo sapiens
ENSG00000142149	PK	HUNK	Homo sapiens
ENSG00000142178	PK	SIK1	Homo sapiens
ENSG00000149554	PK	CHEK1	Homo sapiens
ENSG00000160469	PK	BRSK1	Homo sapiens
ENSG00000160584	PK	SIK3	Homo sapiens
ENSG00000162409	PK	PRKAA2	Homo sapiens
ENSG00000163545	PK	NUAK2	Homo sapiens
ENSG00000163788	PK	SNRK	Homo sapiens
ENSG00000165304	PK	MELK	Homo sapiens
ENSG00000170145	PK	SIK2	Homo sapiens
ENSG00000174672	PK	BRSK2	Homo sapiens
ENSG00000177453	PK	NIM1K	Homo sapiens
ENSG00000147044	PK	CASK	Homo sapiens
ENSG00000133083	PK	DCLK1	Homo sapiens
ENSG00000163673	PK	DCLK3	Homo sapiens
ENSG00000170390	PK	DCLK2	Homo sapiens
ENSG00000035664	PK	DAPK2	Homo sapiens
ENSG00000081320	PK	STK17B	Homo sapiens
ENSG00000164543	PK	STK17A	Homo sapiens
ENSG00000167657	PK	DAPK3	Homo sapiens
ENSG00000196730	PK	DAPK1	Homo sapiens
ENSG00000065534	PK	MYLK	Homo sapiens
ENSG00000101306	PK	MYLK2	Homo sapiens
ENSG00000140795	PK	MYLK3	Homo sapiens
ENSG00000145949	PK	MYLK4	Homo sapiens
ENSG00000155657	PK	TTN	Homo sapiens
ENSG00000079277	PK	MKNK1	Homo sapiens
ENSG00000089022	PK	MAPKAPK5	Homo sapiens
ENSG00000099875	PK	MKNK2	Homo sapiens
ENSG00000114738	PK	MAPKAPK3	Homo sapiens
ENSG00000162889	PK	MAPKAPK2	Homo sapiens
ENSG00000156873	PK	PHKG2	Homo sapiens
ENSG00000164776	PK	PHKG1	Homo sapiens
ENSG00000102096	PK	PIM2	Homo sapiens
ENSG00000137193	PK	PIM1	Homo sapiens
ENSG00000198355	PK	PIM3	Homo sapiens
ENSG00000105287	PK	PRKD2	Homo sapiens
ENSG00000115825	PK	PRKD3	Homo sapiens
ENSG00000184304	PK	PRKD1	Homo sapiens
ENSG00000147613	PK	PSKH2	Homo sapiens
ENSG00000159792	PK	PSKH1	Homo sapiens
ENSG00000183765	PK	CHEK2	Homo sapiens
ENSG00000071575	PK	TRIB2	Homo sapiens
ENSG00000101255	PK	TRIB3	Homo sapiens
ENSG00000173334	PK	TRIB1	Homo sapiens
ENSG00000038382	PK	TRIO	Homo sapiens
ENSG00000072195	PK	SPEG	Homo sapiens
ENSG00000154358	PK	OBSCN	Homo sapiens
ENSG00000160145	PK	KALRN	Homo sapiens
ENSG00000139908	PK	TSSK4	Homo sapiens
ENSG00000162526	PK	TSSK3	Homo sapiens
ENSG00000178093	PK	TSSK6	Homo sapiens
ENSG00000206203	PK	TSSK2	Homo sapiens
ENSG00000212122	PK	TSSK1B	Homo sapiens
ENSG00000113712	PK	CSNK1A1	Homo sapiens
ENSG00000133275	PK	CSNK1G2	Homo sapiens
ENSG00000141551	PK	CSNK1D	Homo sapiens
ENSG00000151292	PK	CSNK1G3	Homo sapiens
ENSG00000169118	PK	CSNK1G1	Homo sapiens
ENSG00000180138	PK	CSNK1A1L	Homo sapiens
ENSG00000213923	PK	CSNK1E	Homo sapiens
ENSG00000128881	PK	TTBK2	Homo sapiens
ENSG00000146216	PK	TTBK1	Homo sapiens
ENSG00000028116	PK	VRK2	Homo sapiens
ENSG00000100749	PK	VRK1	Homo sapiens
ENSG00000105053	PK	VRK3	Homo sapiens
ENSG00000008128	PK	CDK11A	Homo sapiens
ENSG00000058091	PK	CDK14	Homo sapiens
ENSG00000059758	PK	CDK17	Homo sapiens
ENSG00000065883	PK	CDK13	Homo sapiens
ENSG00000102225	PK	CDK16	Homo sapiens
ENSG00000105810	PK	CDK6	Homo sapiens
ENSG00000117266	PK	CDK18	Homo sapiens
ENSG00000123374	PK	CDK2	Homo sapiens
ENSG00000132964	PK	CDK8	Homo sapiens
ENSG00000134058	PK	CDK7	Homo sapiens
ENSG00000135446	PK	CDK4	Homo sapiens
ENSG00000136807	PK	CDK9	Homo sapiens
ENSG00000138395	PK	CDK15	Homo sapiens
ENSG00000155111	PK	CDK19	Homo sapiens
ENSG00000156345	PK	CDK20	Homo sapiens
ENSG00000164885	PK	CDK5	Homo sapiens
ENSG00000167258	PK	CDK12	Homo sapiens
ENSG00000170312	PK	CDK1	Homo sapiens
ENSG00000185324	PK	CDK10	Homo sapiens
ENSG00000248333	PK	CDK11B	Homo sapiens
ENSG00000250506	PK	CDK3	Homo sapiens
ENSG00000006837	PK	CDKL3	Homo sapiens
ENSG00000008086	PK	CDKL5	Homo sapiens
ENSG00000100490	PK	CDKL1	Homo sapiens
ENSG00000138769	PK	CDKL2	Homo sapiens
ENSG00000205111	PK	CDKL4	Homo sapiens
ENSG00000070770	PK	CSNK2A2	Homo sapiens
ENSG00000101266	PK	CSNK2A1	Homo sapiens
ENSG00000254598	PK	CSNK2A3	Homo sapiens
ENSG00000013441	PK	CLK1	Homo sapiens
ENSG00000113240	PK	CLK4	Homo sapiens
ENSG00000176444	PK	CLK2	Homo sapiens
ENSG00000179335	PK	CLK3	Homo sapiens
ENSG00000010219	PK	DYRK4	Homo sapiens
ENSG00000064393	PK	HIPK2	Homo sapiens
ENSG00000105204	PK	DYRK1B	Homo sapiens
ENSG00000110422	PK	HIPK3	Homo sapiens
ENSG00000112739	PK	PRPF4B	Homo sapiens
ENSG00000127334	PK	DYRK2	Homo sapiens
ENSG00000143479	PK	DYRK3	Homo sapiens
ENSG00000157540	PK	DYRK1A	Homo sapiens
ENSG00000160396	PK	HIPK4	Homo sapiens
ENSG00000163349	PK	HIPK1	Homo sapiens
ENSG00000082701	PK	GSK3B	Homo sapiens
ENSG00000105723	PK	GSK3A	Homo sapiens
ENSG00000050748	PK	MAPK9	Homo sapiens
ENSG00000069956	PK	MAPK6	Homo sapiens
ENSG00000087095	PK	NLK	Homo sapiens
ENSG00000100030	PK	MAPK1	Homo sapiens
ENSG00000102882	PK	MAPK3	Homo sapiens
ENSG00000107643	PK	MAPK8	Homo sapiens
ENSG00000109339	PK	MAPK10	Homo sapiens
ENSG00000112062	PK	MAPK14	Homo sapiens
ENSG00000141639	PK	MAPK4	Homo sapiens
ENSG00000156711	PK	MAPK13	Homo sapiens
ENSG00000166484	PK	MAPK7	Homo sapiens
ENSG00000181085	PK	MAPK15	Homo sapiens
ENSG00000185386	PK	MAPK11	Homo sapiens
ENSG00000188130	PK	MAPK12	Homo sapiens
ENSG00000080823	PK	MOK	Homo sapiens
ENSG00000111837	PK	MAK	Homo sapiens
ENSG00000112144	PK	ICK	Homo sapiens
ENSG00000096063	PK	SRPK1	Homo sapiens
ENSG00000135250	PK	SRPK2	Homo sapiens
ENSG00000184343	PK	SRPK3	Homo sapiens
ENSG00000087586	PK	AURKA	Homo sapiens
ENSG00000105146	PK	AURKC	Homo sapiens
ENSG00000178999	PK	AURKB	Homo sapiens
ENSG00000156970	PK	BUB1B	Homo sapiens
ENSG00000169679	PK	BUB1	Homo sapiens
ENSG00000172315	PK	TP53RK	Homo sapiens
ENSG00000004660	PK	CAMKK1	Homo sapiens
ENSG00000110931	PK	CAMKK2	Homo sapiens
ENSG00000097046	PK	CDC7	Homo sapiens
ENSG00000177602	PK	HASPIN	Homo sapiens
ENSG00000104365	PK	IKBKB	Homo sapiens
ENSG00000183735	PK	TBK1	Homo sapiens
ENSG00000213341	PK	CHUK	Homo sapiens
ENSG00000263528	PK	IKBKE	Homo sapiens
ENSG00000134398	PK	ERN2	Homo sapiens
ENSG00000178607	PK	ERN1	Homo sapiens
ENSG00000172680	PK	MOS	Homo sapiens
ENSG00000115661	PK	STK16	Homo sapiens
ENSG00000115977	PK	AAK1	Homo sapiens
ENSG00000138756	PK	BMP2K	Homo sapiens
ENSG00000178950	PK	GAK	Homo sapiens
ENSG00000114670	PK	NEK11	Homo sapiens
ENSG00000114904	PK	NEK4	Homo sapiens
ENSG00000117650	PK	NEK2	Homo sapiens
ENSG00000119408	PK	NEK6	Homo sapiens
ENSG00000119638	PK	NEK9	Homo sapiens
ENSG00000136098	PK	NEK3	Homo sapiens
ENSG00000137601	PK	NEK1	Homo sapiens
ENSG00000151414	PK	NEK7	Homo sapiens
ENSG00000160602	PK	NEK8	Homo sapiens
ENSG00000163491	PK	NEK10	Homo sapiens
ENSG00000197168	PK	NEK5	Homo sapiens
ENSG00000187550	PK	SBK2	Homo sapiens
ENSG00000188322	PK	SBK1	Homo sapiens
ENSG00000231274	PK	SBK3	Homo sapiens
ENSG00000158828	PK	PINK1	Homo sapiens
ENSG00000173517	PK	PEAK1	Homo sapiens
ENSG00000275342	PK	PRAG1	Homo sapiens
ENSG00000125834	PK	STK35	Homo sapiens
ENSG00000175087	PK	PDIK1L	Homo sapiens
ENSG00000121101	PK	TEX14	Homo sapiens
ENSG00000115216	PK	NRBP1	Homo sapiens
ENSG00000185189	PK	NRBP2	Homo sapiens
ENSG00000133059	PK	DSTYK	Homo sapiens
ENSG00000135828	PK	RNASEL	Homo sapiens
ENSG00000152332	PK	UHMK1	Homo sapiens
ENSG00000152520	PK	PAN3	Homo sapiens
ENSG00000162878	PK	PKDCC	Homo sapiens
ENSG00000185900	PK	POMK	Homo sapiens
ENSG00000196335	PK	STK31	Homo sapiens
ENSG00000198870	PK	STKLD1	Homo sapiens
ENSG00000055332	PK	EIF2AK2	Homo sapiens
ENSG00000086232	PK	EIF2AK1	Homo sapiens
ENSG00000128829	PK	EIF2AK4	Homo sapiens
ENSG00000172071	PK	EIF2AK3	Homo sapiens
ENSG00000142731	PK	PLK4	Homo sapiens
ENSG00000145632	PK	PLK2	Homo sapiens
ENSG00000166851	PK	PLK1	Homo sapiens
ENSG00000173846	PK	PLK3	Homo sapiens
ENSG00000000457	PK	SCYL3	Homo sapiens
ENSG00000136021	PK	SCYL2	Homo sapiens
ENSG00000142186	PK	SCYL1	Homo sapiens
ENSG00000168297	PK	PXK	Homo sapiens
ENSG00000145348	PK	TBCK	Homo sapiens
ENSG00000146872	PK	TLK2	Homo sapiens
ENSG00000198586	PK	TLK1	Homo sapiens
ENSG00000168078	PK	PBK	Homo sapiens
ENSG00000112742	PK	TTK	Homo sapiens
ENSG00000083290	PK	ULK2	Homo sapiens
ENSG00000140474	PK	ULK3	Homo sapiens
ENSG00000163482	PK	STK36	Homo sapiens
ENSG00000168038	PK	ULK4	Homo sapiens
ENSG00000177169	PK	ULK1	Homo sapiens
ENSG00000196455	PK	PIK3R4	Homo sapiens
ENSG00000127564	PK	PKMYT1	Homo sapiens
ENSG00000166483	PK	WEE1	Homo sapiens
ENSG00000214102	PK	WEE2	Homo sapiens
ENSG00000126562	PK	WNK4	Homo sapiens
ENSG00000165238	PK	WNK2	Homo sapiens
ENSG00000060237	PK	WNK1	Homo sapiens
ENSG00000196632	PK	WNK3	Homo sapiens
ENSG00000177706	PK	FAM20C	Homo sapiens
ENSG00000070019	PK	GUCY2C	Homo sapiens
ENSG00000101890	PK	GUCY2F	Homo sapiens
ENSG00000132518	PK	GUCY2D	Homo sapiens
ENSG00000159899	PK	NPR2	Homo sapiens
ENSG00000169418	PK	NPR1	Homo sapiens
ENSG00000006062	PK	MAP3K14	Homo sapiens
ENSG00000107968	PK	MAP3K8	Homo sapiens
ENSG00000085511	PK	MAP3K4	Homo sapiens
ENSG00000095015	PK	MAP3K1	Homo sapiens
ENSG00000142733	PK	MAP3K6	Homo sapiens
ENSG00000169967	PK	MAP3K2	Homo sapiens
ENSG00000176601	PK	MAP3K19	Homo sapiens
ENSG00000180815	PK	MAP3K15	Homo sapiens
ENSG00000197442	PK	MAP3K5	Homo sapiens
ENSG00000198909	PK	MAP3K3	Homo sapiens
ENSG00000011566	PK	MAP4K3	Homo sapiens
ENSG00000012983	PK	MAP4K5	Homo sapiens
ENSG00000065613	PK	SLK	Homo sapiens
ENSG00000071054	PK	MAP4K4	Homo sapiens
ENSG00000071909	PK	MYO3B	Homo sapiens
ENSG00000072786	PK	STK10	Homo sapiens
ENSG00000077264	PK	PAK3	Homo sapiens
ENSG00000082146	PK	STRADB	Homo sapiens
ENSG00000095777	PK	MYO3A	Homo sapiens
ENSG00000101109	PK	STK4	Homo sapiens
ENSG00000101349	PK	PAK5	Homo sapiens
ENSG00000102572	PK	STK24	Homo sapiens
ENSG00000104375	PK	STK3	Homo sapiens
ENSG00000104814	PK	MAP4K1	Homo sapiens
ENSG00000115694	PK	STK25	Homo sapiens
ENSG00000123572	PK	NRK	Homo sapiens
ENSG00000130669	PK	PAK4	Homo sapiens
ENSG00000134602	PK	STK26	Homo sapiens
ENSG00000135090	PK	TAOK3	Homo sapiens
ENSG00000137843	PK	PAK6	Homo sapiens
ENSG00000141503	PK	MINK1	Homo sapiens
ENSG00000149269	PK	PAK1	Homo sapiens
ENSG00000149930	PK	TAOK2	Homo sapiens
ENSG00000154310	PK	TNIK	Homo sapiens
ENSG00000160551	PK	TAOK1	Homo sapiens
ENSG00000168067	PK	MAP4K2	Homo sapiens
ENSG00000172939	PK	OXSR1	Homo sapiens
ENSG00000180370	PK	PAK2	Homo sapiens
ENSG00000198648	PK	STK39	Homo sapiens
ENSG00000266173	PK	STRADA	Homo sapiens
ENSG00000034152	PK	MAP2K3	Homo sapiens
ENSG00000065559	PK	MAP2K4	Homo sapiens
ENSG00000076984	PK	MAP2K7	Homo sapiens
ENSG00000108984	PK	MAP2K6	Homo sapiens
ENSG00000126934	PK	MAP2K2	Homo sapiens
ENSG00000137764	PK	MAP2K5	Homo sapiens
ENSG00000169032	PK	MAP2K1	Homo sapiens
ENSG00000097007	PK	ABL1	Homo sapiens
ENSG00000143322	PK	ABL2	Homo sapiens
ENSG00000061938	PK	TNK2	Homo sapiens
ENSG00000174292	PK	TNK1	Homo sapiens
ENSG00000062524	PK	LTK	Homo sapiens
ENSG00000171094	PK	ALK	Homo sapiens
ENSG00000092445	PK	TYRO3	Homo sapiens
ENSG00000153208	PK	MERTK	Homo sapiens
ENSG00000167601	PK	AXL	Homo sapiens
ENSG00000112655	PK	PTK7	Homo sapiens
ENSG00000007264	PK	MATK	Homo sapiens
ENSG00000103653	PK	CSK	Homo sapiens
ENSG00000162733	PK	DDR2	Homo sapiens
ENSG00000204580	PK	DDR1	Homo sapiens
ENSG00000065361	PK	ERBB3	Homo sapiens
ENSG00000141736	PK	ERBB2	Homo sapiens
ENSG00000146648	PK	EGFR	Homo sapiens
ENSG00000178568	PK	ERBB4	Homo sapiens
ENSG00000044524	PK	EPHA3	Homo sapiens
ENSG00000070886	PK	EPHA8	Homo sapiens
ENSG00000080224	PK	EPHA6	Homo sapiens
ENSG00000116106	PK	EPHA4	Homo sapiens
ENSG00000133216	PK	EPHB2	Homo sapiens
ENSG00000135333	PK	EPHA7	Homo sapiens
ENSG00000142627	PK	EPHA2	Homo sapiens
ENSG00000145242	PK	EPHA5	Homo sapiens
ENSG00000146904	PK	EPHA1	Homo sapiens
ENSG00000154928	PK	EPHB1	Homo sapiens
ENSG00000182580	PK	EPHB3	Homo sapiens
ENSG00000183317	PK	EPHA10	Homo sapiens
ENSG00000196411	PK	EPHB4	Homo sapiens
ENSG00000275482	PK	EPHB6	Homo sapiens
ENSG00000120899	PK	PTK2B	Homo sapiens
ENSG00000169398	PK	PTK2	Homo sapiens
ENSG00000151422	PK	FER	Homo sapiens
ENSG00000182511	PK	FES	Homo sapiens
ENSG00000066468	PK	FGFR2	Homo sapiens
ENSG00000068078	PK	FGFR3	Homo sapiens
ENSG00000077782	PK	FGFR1	Homo sapiens
ENSG00000160867	PK	FGFR4	Homo sapiens
ENSG00000027644	PK	INSRR	Homo sapiens
ENSG00000140443	PK	IGF1R	Homo sapiens
ENSG00000171105	PK	INSR	Homo sapiens
ENSG00000096968	PK	JAK2	Homo sapiens
ENSG00000105397	PK	TYK2	Homo sapiens
ENSG00000105639	PK	JAK3	Homo sapiens
ENSG00000162434	PK	JAK1	Homo sapiens
ENSG00000142235	PK	LMTK3	Homo sapiens
ENSG00000164715	PK	LMTK2	Homo sapiens
ENSG00000181409	PK	AATK	Homo sapiens
ENSG00000105976	PK	MET	Homo sapiens
ENSG00000164078	PK	MST1R	Homo sapiens
ENSG00000030304	PK	MUSK	Homo sapiens
ENSG00000113721	PK	PDGFRB	Homo sapiens
ENSG00000122025	PK	FLT3	Homo sapiens
ENSG00000134853	PK	PDGFRA	Homo sapiens
ENSG00000157404	PK	KIT	Homo sapiens
ENSG00000182578	PK	CSF1R	Homo sapiens
ENSG00000165731	PK	RET	Homo sapiens
ENSG00000169071	PK	ROR2	Homo sapiens
ENSG00000185483	PK	ROR1	Homo sapiens
ENSG00000163785	PK	RYK	Homo sapiens
ENSG00000047936	PK	ROS1	Homo sapiens
ENSG00000000938	PK	FGR	Homo sapiens
ENSG00000010810	PK	FYN	Homo sapiens
ENSG00000101213	PK	PTK6	Homo sapiens
ENSG00000101336	PK	HCK	Homo sapiens
ENSG00000111816	PK	FRK	Homo sapiens
ENSG00000125508	PK	SRMS	Homo sapiens
ENSG00000136573	PK	BLK	Homo sapiens
ENSG00000176105	PK	YES1	Homo sapiens
ENSG00000182866	PK	LCK	Homo sapiens
ENSG00000197122	PK	SRC	Homo sapiens
ENSG00000254087	PK	LYN	Homo sapiens
ENSG00000115085	PK	ZAP70	Homo sapiens
ENSG00000165025	PK	SYK	Homo sapiens
ENSG00000010671	PK	BTK	Homo sapiens
ENSG00000074966	PK	TXK	Homo sapiens
ENSG00000102010	PK	BMX	Homo sapiens
ENSG00000113263	PK	ITK	Homo sapiens
ENSG00000135605	PK	TEC	Homo sapiens
ENSG00000066056	PK	TIE1	Homo sapiens
ENSG00000120156	PK	TEK	Homo sapiens
ENSG00000060140	PK	STYK1	Homo sapiens
ENSG00000140538	PK	NTRK3	Homo sapiens
ENSG00000148053	PK	NTRK2	Homo sapiens
ENSG00000198400	PK	NTRK1	Homo sapiens
ENSG00000037280	PK	FLT4	Homo sapiens
ENSG00000102755	PK	FLT1	Homo sapiens
ENSG00000128052	PK	KDR	Homo sapiens
ENSG00000090376	PK	IRAK3	Homo sapiens
ENSG00000134070	PK	IRAK2	Homo sapiens
ENSG00000184216	PK	IRAK1	Homo sapiens
ENSG00000198001	PK	IRAK4	Homo sapiens
ENSG00000070759	PK	TESK2	Homo sapiens
ENSG00000106683	PK	LIMK1	Homo sapiens
ENSG00000107140	PK	TESK1	Homo sapiens
ENSG00000182541	PK	LIMK2	Homo sapiens
ENSG00000188906	PK	LRRK2	Homo sapiens
ENSG00000154237	PK	LRRK1	Homo sapiens
ENSG00000006432	PK	MAP3K9	Homo sapiens
ENSG00000073803	PK	MAP3K13	Homo sapiens
ENSG00000091436	PK	MAP3K20	Homo sapiens
ENSG00000116783	PK	TNNI3K	Homo sapiens
ENSG00000130758	PK	MAP3K10	Homo sapiens
ENSG00000135341	PK	MAP3K7	Homo sapiens
ENSG00000139625	PK	MAP3K12	Homo sapiens
ENSG00000143674	PK	MAP3K21	Homo sapiens
ENSG00000166333	PK	ILK	Homo sapiens
ENSG00000173327	PK	MAP3K11	Homo sapiens
ENSG00000259030	PK	FPGT-TNNI3K	Homo sapiens
ENSG00000078061	PK	ARAF	Homo sapiens
ENSG00000132155	PK	RAF1	Homo sapiens
ENSG00000141068	PK	KSR1	Homo sapiens
ENSG00000157764	PK	BRAF	Homo sapiens
ENSG00000171435	PK	KSR2	Homo sapiens
ENSG00000104312	PK	RIPK2	Homo sapiens
ENSG00000129465	PK	RIPK3	Homo sapiens
ENSG00000137275	PK	RIPK1	Homo sapiens
ENSG00000170209	PK	ANKK1	Homo sapiens
ENSG00000183421	PK	RIPK4	Homo sapiens
ENSG00000106799	PK	TGFBR1	Homo sapiens
ENSG00000107779	PK	BMPR1A	Homo sapiens
ENSG00000114739	PK	ACVR2B	Homo sapiens
ENSG00000115170	PK	ACVR1	Homo sapiens
ENSG00000121989	PK	ACVR2A	Homo sapiens
ENSG00000123612	PK	ACVR1C	Homo sapiens
ENSG00000135409	PK	AMHR2	Homo sapiens
ENSG00000135503	PK	ACVR1B	Homo sapiens
ENSG00000138696	PK	BMPR1B	Homo sapiens
ENSG00000139567	PK	ACVRL1	Homo sapiens
ENSG00000163513	PK	TGFBR2	Homo sapiens
ENSG00000204217	PK	BMPR2	Homo sapiens
ENSG00000168404	PK	MLKL	Homo sapiens
ENSG00000241360	PP	PDXP	Homo sapiens
ENSG00000144677	PP	CTDSPL	Homo sapiens
ENSG00000144579	PP	CTDSP1	Homo sapiens
ENSG00000175215	PP	CTDSP2	Homo sapiens
ENSG00000175826	PP	CTDNEP1	Homo sapiens
ENSG00000137770	PP	CTDSPL2	Homo sapiens
ENSG00000164332	PP	UBLCP1	Homo sapiens
ENSG00000060069	PP	CTDP1	Homo sapiens
ENSG00000158161	PP	EYA3	Homo sapiens
ENSG00000064655	PP	EYA2	Homo sapiens
ENSG00000112319	PP	EYA4	Homo sapiens
ENSG00000104313	PP	EYA1	Homo sapiens
ENSG00000213920	PP	MDP1	Homo sapiens
ENSG00000184207	PP	PGP	Homo sapiens
ENSG00000101224	PP	CDC25B	Homo sapiens
ENSG00000158402	PP	CDC25C	Homo sapiens
ENSG00000164045	PP	CDC25A	Homo sapiens
ENSG00000072135	PP	PTPN18	Homo sapiens
ENSG00000204179	PP	PTPN20	Homo sapiens
ENSG00000175354	PP	PTPN2	Homo sapiens
ENSG00000196396	PP	PTPN1	Homo sapiens
ENSG00000110786	PP	PTPN5	Homo sapiens
ENSG00000169410	PP	PTPN9	Homo sapiens
ENSG00000143851	PP	PTPN7	Homo sapiens
ENSG00000134242	PP	PTPN22	Homo sapiens
ENSG00000127947	PP	PTPN12	Homo sapiens
ENSG00000152104	PP	PTPN14	Homo sapiens
ENSG00000070778	PP	PTPN21	Homo sapiens
ENSG00000076201	PP	PTPN23	Homo sapiens
ENSG00000070159	PP	PTPN3	Homo sapiens
ENSG00000088179	PP	PTPN4	Homo sapiens
ENSG00000163629	PP	PTPN13	Homo sapiens
ENSG00000179295	PP	PTPN11	Homo sapiens
ENSG00000111679	PP	PTPN6	Homo sapiens
ENSG00000132334	PP	PTPRE	Homo sapiens
ENSG00000153233	PP	PTPRR	Homo sapiens
ENSG00000132670	PP	PTPRA	Homo sapiens
ENSG00000054356	PP	PTPRN	Homo sapiens
ENSG00000196090	PP	PTPRT	Homo sapiens
ENSG00000151490	PP	PTPRO	Homo sapiens
ENSG00000080031	PP	PTPRH	Homo sapiens
ENSG00000155093	PP	PTPRN2	Homo sapiens
ENSG00000152894	PP	PTPRK	Homo sapiens
ENSG00000173482	PP	PTPRM	Homo sapiens
ENSG00000149177	PP	PTPRJ	Homo sapiens
ENSG00000060656	PP	PTPRU	Homo sapiens
ENSG00000144724	PP	PTPRG	Homo sapiens
ENSG00000127329	PP	PTPRB	Homo sapiens
ENSG00000081237	PP	PTPRC	Homo sapiens
ENSG00000106278	PP	PTPRZ1	Homo sapiens
ENSG00000105426	PP	PTPRS	Homo sapiens
ENSG00000142949	PP	PTPRF	Homo sapiens
ENSG00000153707	PP	PTPRD	Homo sapiens
ENSG00000139304	PP	PTPRQ	Homo sapiens
ENSG00000189037	PP	DUSP21	Homo sapiens
ENSG00000133878	PP	DUSP26	Homo sapiens
ENSG00000188716	PP	DUPD1	Homo sapiens
ENSG00000167065	PP	DUSP18	Homo sapiens
ENSG00000108861	PP	DUSP3	Homo sapiens
ENSG00000275932	PP	DUSP14	Homo sapiens
ENSG00000110536	PP	PTPMT1	Homo sapiens
ENSG00000112679	PP	DUSP22	Homo sapiens
ENSG00000158716	PP	DUSP23	Homo sapiens
ENSG00000112425	PP	EPM2A	Homo sapiens
ENSG00000111880	PP	RNGTT	Homo sapiens
ENSG00000149599	PP	DUSP15	Homo sapiens
ENSG00000198842	PP	DUSP27	Homo sapiens
ENSG00000144048	PP	DUSP11	Homo sapiens
ENSG00000081721	PP	DUSP12	Homo sapiens
ENSG00000079393	PP	DUSP13	Homo sapiens
ENSG00000081377	PP	CDC14B	Homo sapiens
ENSG00000079335	PP	CDC14A	Homo sapiens
ENSG00000158079	PP	PTPDC1	Homo sapiens
ENSG00000100526	PP	CDKN3	Homo sapiens
ENSG00000120129	PP	DUSP1	Homo sapiens
ENSG00000184545	PP	DUSP8	Homo sapiens
ENSG00000138166	PP	DUSP5	Homo sapiens
ENSG00000188542	PP	DUSP28	Homo sapiens
ENSG00000162999	PP	DUSP19	Homo sapiens
ENSG00000130829	PP	DUSP9	Homo sapiens
ENSG00000120875	PP	DUSP4	Homo sapiens
ENSG00000139318	PP	DUSP6	Homo sapiens
ENSG00000127952	PP	STYXL1	Homo sapiens
ENSG00000198252	PP	STYX	Homo sapiens
ENSG00000164086	PP	DUSP7	Homo sapiens
ENSG00000143507	PP	DUSP10	Homo sapiens
ENSG00000158050	PP	DUSP2	Homo sapiens
ENSG00000111266	PP	DUSP16	Homo sapiens
ENSG00000139505	PP	MTMR6	Homo sapiens
ENSG00000171100	PP	MTM1	Homo sapiens
ENSG00000087053	PP	MTMR2	Homo sapiens
ENSG00000003987	PP	MTMR7	Homo sapiens
ENSG00000063601	PP	MTMR1	Homo sapiens
ENSG00000102043	PP	MTMR8	Homo sapiens
ENSG00000104643	PP	MTMR9	Homo sapiens
ENSG00000150712	PP	MTMR12	Homo sapiens
ENSG00000014914	PP	MTMR11	Homo sapiens
ENSG00000166912	PP	MTMR10	Homo sapiens
ENSG00000163719	PP	MTMR14	Homo sapiens
ENSG00000108389	PP	MTMR4	Homo sapiens
ENSG00000133812	PP	SBF2	Homo sapiens
ENSG00000100330	PP	MTMR3	Homo sapiens
ENSG00000100241	PP	SBF1	Homo sapiens
ENSG00000198690	PP	FAN1	Homo sapiens
ENSG00000184007	PP	PTP4A2	Homo sapiens
ENSG00000112245	PP	PTP4A1	Homo sapiens
ENSG00000184489	PP	PTP4A3	Homo sapiens
ENSG00000171862	PP	PTEN	Homo sapiens
ENSG00000132958	PP	TPTE2	Homo sapiens
ENSG00000274391	PP	TPTE	Homo sapiens
ENSG00000116675	PP	DNAJC6	Homo sapiens
ENSG00000136205	PP	TNS3	Homo sapiens
ENSG00000079308	PP	TNS1	Homo sapiens
ENSG00000111077	PP	TNS2	Homo sapiens
ENSG00000172830	PP	SSH3	Homo sapiens
ENSG00000084112	PP	SSH1	Homo sapiens
ENSG00000141298	PP	SSH2	Homo sapiens
ENSG00000247077	PP	PGAM5	Homo sapiens
ENSG00000014257	PP	ACPP	Homo sapiens
ENSG00000142513	PP	ACP4	Homo sapiens
ENSG00000154127	PP	UBASH3B	Homo sapiens
ENSG00000160185	PP	UBASH3A	Homo sapiens
ENSG00000143727	PP	ACP1	Homo sapiens
ENSG00000172840	PP	PDP2	Homo sapiens
ENSG00000164951	PP	PDP1	Homo sapiens
ENSG00000100614	PP	PPM1A	Homo sapiens
ENSG00000138032	PP	PPM1B	Homo sapiens
ENSG00000163590	PP	PPM1L	Homo sapiens
ENSG00000164088	PP	PPM1M	Homo sapiens
ENSG00000155367	PP	PPM1J	Homo sapiens
ENSG00000213889	PP	PPM1N	Homo sapiens
ENSG00000163644	PP	PPM1K	Homo sapiens
ENSG00000115241	PP	PPM1G	Homo sapiens
ENSG00000100034	PP	PPM1F	Homo sapiens
ENSG00000111110	PP	PPM1H	Homo sapiens
ENSG00000196850	PP	PPTC7	Homo sapiens
ENSG00000132323	PP	ILKAP	Homo sapiens
ENSG00000170836	PP	PPM1D	Homo sapiens
ENSG00000175175	PP	PPM1E	Homo sapiens
ENSG00000040199	PP	PHLPP2	Homo sapiens
ENSG00000081913	PP	PHLPP1	Homo sapiens
ENSG00000172531	PP	PPP1CA	Homo sapiens
ENSG00000213639	PP	PPP1CB	Homo sapiens
ENSG00000186298	PP	PPP1CC	Homo sapiens
ENSG00000113575	PP	PPP2CA	Homo sapiens
ENSG00000104695	PP	PPP2CB	Homo sapiens
ENSG00000138814	PP	PPP3CA	Homo sapiens
ENSG00000120910	PP	PPP3CC	Homo sapiens
ENSG00000107758	PP	PPP3CB	Homo sapiens
ENSG00000149923	PP	PPP4C	Homo sapiens
ENSG00000011485	PP	PPP5C	Homo sapiens
ENSG00000119414	PP	PPP6C	Homo sapiens
ENSG00000086717	PP	PPEF1	Homo sapiens
ENSG00000156194	PP	PPEF2	Homo sapiens
ENSG00000103381	PP	CPPED1	Homo sapiens
ENSG00000116161	PP	CACYBP	Homo sapiens
ENSG00000122484	PP	RPAP2	Homo sapiens
ENSG00000206527	PP	HACD2	Homo sapiens
ENSG00000188921	PP	HACD4	Homo sapiens
ENSG00000074696	PP	HACD3	Homo sapiens
ENSG00000165996	PP	HACD1	Homo sapiens
ENSG00000162551	PP	ALPL	Homo sapiens
ENSG00000163295	PP	ALPI	Homo sapiens
ENSG00000163283	PP	PLAP	Homo sapiens
ENSG00000160075	PP	SSU72	Homo sapiens
ENSG00000108953	PPBD	YWHAE	Homo sapiens
ENSG00000166913	PPBD	YWHAB	Homo sapiens
ENSG00000134308	PPBD	YWHAQ	Homo sapiens
ENSG00000164924	PPBD	YWHAZ	Homo sapiens
ENSG00000170027	PPBD	YWHAG	Homo sapiens
ENSG00000128245	PPBD	YWHAH	Homo sapiens
ENSG00000175793	PPBD	SFN	Homo sapiens
ENSG00000137486	PPBD	ARRB1	Homo sapiens
ENSG00000120500	PPBD	ARR3	Homo sapiens
ENSG00000141480	PPBD	ARRB2	Homo sapiens
ENSG00000130561	PPBD	SAG	Homo sapiens
ENSG00000113369	PPBD	ARRDC3	Homo sapiens
ENSG00000163781	PPBD	TOPBP1	Homo sapiens
ENSG00000157212	PPBD	PAXIP1	Homo sapiens
ENSG00000067369	PPBD	TP53BP1	Homo sapiens
ENSG00000073050	PPBD	XRCC1	Homo sapiens
ENSG00000147316	PPBD	MCPH1	Homo sapiens
ENSG00000138376	PPBD	BARD1	Homo sapiens
ENSG00000114346	PPBD	ECT2	Homo sapiens
ENSG00000174405	PPBD	LIG4	Homo sapiens
ENSG00000012048	PPBD	BRCA1	Homo sapiens
ENSG00000102699	PPBD	PARP4	Homo sapiens
ENSG00000035928	PPBD	RFC1	Homo sapiens
ENSG00000143799	PPBD	PARP1	Homo sapiens
ENSG00000005156	PPBD	LIG3	Homo sapiens
ENSG00000137337	PPBD	MDC1	Homo sapiens
ENSG00000104320	PPBD	NBN	Homo sapiens
ENSG00000113649	PPBD	TCERG1	Homo sapiens
ENSG00000196504	PPBD	PRPF40A	Homo sapiens
ENSG00000110844	PPBD	PRPF40B	Homo sapiens
ENSG00000039650	PPBD	PNKP	Homo sapiens
ENSG00000169621	PPBD	APLF	Homo sapiens
ENSG00000137074	PPBD	APTX	Homo sapiens
ENSG00000072609	PPBD	CHFR	Homo sapiens
ENSG00000112130	PPBD	RNF8	Homo sapiens
ENSG00000117751	PPBD	PPP1R8	Homo sapiens
ENSG00000197892	PPBD	KIF13B	Homo sapiens
ENSG00000148773	PPBD	MKI67	Homo sapiens
ENSG00000163877	PPBD	SNIP1	Homo sapiens
ENSG00000163798	PPBD	SLC4A1AP	Homo sapiens
ENSG00000145365	PPBD	TIFA	Homo sapiens
ENSG00000075711	PPBD	DLG1	Homo sapiens
ENSG00000150672	PPBD	DLG2	Homo sapiens
ENSG00000132535	PPBD	DLG4	Homo sapiens
ENSG00000126456	PPBD	IRF3	Homo sapiens
ENSG00000185507	PPBD	IRF7	Homo sapiens
ENSG00000137265	PPBD	IRF4	Homo sapiens
ENSG00000005339	PPBD	CREBBP	Homo sapiens
ENSG00000100393	PPBD	EP300	Homo sapiens
ENSG00000145604	PPBD	SKP2	Homo sapiens
ENSG00000170365	PPBD	SMAD1	Homo sapiens
ENSG00000175387	PPBD	SMAD2	Homo sapiens
ENSG00000120693	PPBD	SMAD9	Homo sapiens
ENSG00000113658	PPBD	SMAD5	Homo sapiens
ENSG00000166949	PPBD	SMAD3	Homo sapiens
ENSG00000141646	PPBD	SMAD4	Homo sapiens
ENSG00000101665	PPBD	SMAD7	Homo sapiens
ENSG00000137834	PPBD	SMAD6	Homo sapiens
ENSG00000155974	PPBD	GRIP1	Homo sapiens
ENSG00000104067	PPBD	TJP1	Homo sapiens
ENSG00000109062	PPBD	SLC9A3R1	Homo sapiens
ENSG00000137575	PPBD	SDCBP	Homo sapiens
ENSG00000101400	PPBD	SNTA1	Homo sapiens
ENSG00000112851	PPBD	ERBIN	Homo sapiens
ENSG00000100151	PPBD	PICK1	Homo sapiens
ENSG00000130396	PPBD	AFDN	Homo sapiens
ENSG00000138835	PPBD	RGS3	Homo sapiens
ENSG00000114745	PPBD	GORASP1	Homo sapiens
ENSG00000151276	PPBD	MAGI1	Homo sapiens
ENSG00000187391	PPBD	MAGI2	Homo sapiens
ENSG00000081026	PPBD	MAGI3	Homo sapiens
ENSG00000166263	PPBD	STXBP4	Homo sapiens
ENSG00000011132	PPBD	APBA3	Homo sapiens
ENSG00000107282	PPBD	APBA1	Homo sapiens
ENSG00000034053	PPBD	APBA2	Homo sapiens
ENSG00000159788	PPBD	RGS12	Homo sapiens
ENSG00000196363	PPBD	WDR5	Homo sapiens
ENSG00000109670	PPBD	FBXW7	Homo sapiens
ENSG00000137802	PPBD	MAPKBP1	Homo sapiens
ENSG00000166167	PPBD	BTRC	Homo sapiens
ENSG00000204628	PPBD	RACK1	Homo sapiens
ENSG00000162521	PPBD	RBBP4	Homo sapiens
ENSG00000136485	PPBD	DCAF7	Homo sapiens
ENSG00000119402	PPBD	FBXW2	Homo sapiens
ENSG00000168411	PPBD	RFWD3	Homo sapiens
ENSG00000049759	PPBD	NEDD4L	Homo sapiens
ENSG00000198373	PPBD	WWP2	Homo sapiens
ENSG00000123124	PPBD	WWP1	Homo sapiens
ENSG00000078747	PPBD	ITCH	Homo sapiens
ENSG00000069869	PPBD	NEDD4	Homo sapiens
ENSG00000108854	PPBD	SMURF2	Homo sapiens
ENSG00000137693	PPBD	YAP1	Homo sapiens
ENSG00000113645	PPBD	WWC1	Homo sapiens
ENSG00000138411	PPBD	HECW2	Homo sapiens
ENSG00000186153	PPBD	WWOX	Homo sapiens
ENSG00000198742	PPBD	SMURF1	Homo sapiens
ENSG00000002746	PPBD	HECW1	Homo sapiens
ENSG00000151748	PPBD	SAV1	Homo sapiens
ENSG00000151929	PPBD	BAG3	Homo sapiens
ENSG00000120688	PPBD	WBP4	Homo sapiens
ENSG00000127445	PPBD	PIN1	Homo sapiens
ENSG00000109920	PPBD	FNBP4	Homo sapiens
ENSG00000018408	PPBD	WWTR1	Homo sapiens
ENSG00000198947	PPBD	DMD	Homo sapiens
ENSG00000152818	PPBD	UTRN	Homo sapiens
ENSG00000100982	PPBD	PCIF1	Homo sapiens
ENSG00000095787	PPBD	WAC	Homo sapiens
ENSG00000181555	PPBD	SETD2	Homo sapiens
ENSG00000102103	PPBD	PQBP1	Homo sapiens
ENSG00000128191	PPBD	DGCR8	Homo sapiens
ENSG00000140575	PPBD	IQGAP1	Homo sapiens
ENSG00000272636	PPBD	DOC2B	Homo sapiens
ENSG00000067715	PPBD	SYT1	Homo sapiens
ENSG00000145715	PPBD	RASA1	Homo sapiens
ENSG00000197943	PPBD	PLCG2	Homo sapiens
ENSG00000110395	PPBD	CBL	Homo sapiens
ENSG00000114423	PPBD	CBLB	Homo sapiens
ENSG00000142273	PPBD	CBLC	Homo sapiens
ENSG00000105879	PPBD	CBLL1	Homo sapiens
ENSG00000026025	PPBD	VIM	Homo sapiens
ENSG00000089220	PPBD	PEBP1	Homo sapiens
ENSG00000104325	PPBD	DECR1	Homo sapiens
ENSG00000152642	PPBD	GPD1L	Homo sapiens
ENSG00000259332	PPBD	ST20-MTHFS	Homo sapiens
ENSG00000135624	PPBD	CCT7	Homo sapiens
ENSG00000144711	PPBD	IQSEC1	Homo sapiens
ENSG00000144366	PPBD	GULP1	Homo sapiens
ENSG00000133961	PPBD	NUMB	Homo sapiens
ENSG00000105245	PPBD	NUMBL	Homo sapiens
ENSG00000121653	PPBD	MAPK8IP1	Homo sapiens
ENSG00000157978	PPBD	LDLRAP1	Homo sapiens
ENSG00000008735	PPBD	MAPK8IP2	Homo sapiens
ENSG00000157500	PPBD	APPL1	Homo sapiens
ENSG00000173406	PPBD	DAB1	Homo sapiens
ENSG00000153071	PPBD	DAB2	Homo sapiens
ENSG00000151491	PPBD	EPS8	Homo sapiens
ENSG00000101134	PPBD	DOK5	Homo sapiens
ENSG00000206052	PPBD	DOK6	Homo sapiens
ENSG00000119185	PPBD	ITGB1BP1	Homo sapiens
ENSG00000115325	PPBD	DOK1	Homo sapiens
ENSG00000125170	PPBD	DOK4	Homo sapiens
ENSG00000185950	PPBD	IRS2	Homo sapiens
ENSG00000147443	PPBD	DOK2	Homo sapiens
ENSG00000169047	PPBD	IRS1	Homo sapiens
ENSG00000137218	PPBD	FRS3	Homo sapiens
ENSG00000166225	PPBD	FRS2	Homo sapiens
ENSG00000175920	PPBD	DOK7	Homo sapiens
ENSG00000166313	PPBD	APBB1	Homo sapiens
ENSG00000113108	PPBD	APBB3	Homo sapiens
ENSG00000185634	PPBD	SHC4	Homo sapiens
ENSG00000160691	PPBD	SHC1	Homo sapiens
ENSG00000148082	PPBD	SHC3	Homo sapiens
ENSG00000129946	PPBD	SHC2	Homo sapiens
ENSG00000131746	PPBD	TNS4	Homo sapiens
ENSG00000124181	PPBD	PLCG1	Homo sapiens
ENSG00000145675	PPBD	PIK3R1	Homo sapiens
ENSG00000117461	PPBD	PIK3R3	Homo sapiens
ENSG00000105647	PPBD	PIK3R2	Homo sapiens
ENSG00000167193	PPBD	CRK	Homo sapiens
ENSG00000099942	PPBD	CRKL	Homo sapiens
ENSG00000154016	PPBD	GRAP	Homo sapiens
ENSG00000158092	PPBD	NCK1	Homo sapiens
ENSG00000100351	PPBD	GRAP2	Homo sapiens
ENSG00000177885	PPBD	GRB2	Homo sapiens
ENSG00000101082	PPBD	SLA2	Homo sapiens
ENSG00000274211	PPBD	SOCS7	Homo sapiens
ENSG00000071051	PPBD	NCK2	Homo sapiens
ENSG00000115290	PPBD	GRB14	Homo sapiens
ENSG00000155926	PPBD	SLA	Homo sapiens
ENSG00000070190	PPBD	DAPP1	Homo sapiens
ENSG00000107338	PPBD	SHB	Homo sapiens
ENSG00000109684	PPBD	CLNK	Homo sapiens
ENSG00000141738	PPBD	GRB7	Homo sapiens
ENSG00000168918	PPBD	INPP5D	Homo sapiens
ENSG00000105251	PPBD	SHD	Homo sapiens
ENSG00000196684	PPBD	HSH2D	Homo sapiens
ENSG00000198574	PPBD	SH2D1B	Homo sapiens
ENSG00000141968	PPBD	VAV1	Homo sapiens
ENSG00000160293	PPBD	VAV2	Homo sapiens
ENSG00000134215	PPBD	VAV3	Homo sapiens
ENSG00000120833	PPBD	SOCS2	Homo sapiens
ENSG00000106070	PPBD	GRB10	Homo sapiens
ENSG00000178188	PPBD	SH2B1	Homo sapiens
ENSG00000111252	PPBD	SH2B3	Homo sapiens
ENSG00000043462	PPBD	LCP2	Homo sapiens
ENSG00000165458	PPBD	INPPL1	Homo sapiens
ENSG00000160999	PPBD	SH2B2	Homo sapiens
ENSG00000183918	PPBD	SH2D1A	Homo sapiens
ENSG00000137936	PPBD	BCAR3	Homo sapiens
ENSG00000171150	PPBD	SOCS5	Homo sapiens
ENSG00000095370	PPBD	SH2D3C	Homo sapiens
ENSG00000114737	PPBD	CISH	Homo sapiens
ENSG00000185338	PPBD	SOCS1	Homo sapiens
ENSG00000095585	PPBD	BLNK	Homo sapiens
ENSG00000128656	PPBD	CHN1	Homo sapiens
ENSG00000180008	PPBD	SOCS4	Homo sapiens
ENSG00000184557	PPBD	SOCS3	Homo sapiens
ENSG00000125731	PPBD	SH2D3A	Homo sapiens
ENSG00000106069	PPBD	CHN2	Homo sapiens
ENSG00000087266	PPBD	SH3BP2	Homo sapiens
ENSG00000027869	PPBD	SH2D2A	Homo sapiens
ENSG00000170581	PPBD	STAT2	Homo sapiens
ENSG00000174791	PPBD	RIN1	Homo sapiens
ENSG00000132669	PPBD	RIN2	Homo sapiens
ENSG00000115415	PPBD	STAT1	Homo sapiens
ENSG00000168610	PPBD	STAT3	Homo sapiens
ENSG00000100599	PPBD	RIN3	Homo sapiens
ENSG00000173757	PPBD	STAT5B	Homo sapiens
ENSG00000126561	PPBD	STAT5A	Homo sapiens
ENSG00000178078	PPBD	STAP2	Homo sapiens
ENSG00000138378	PPBD	STAT4	Homo sapiens
ENSG00000035720	PPBD	STAP1	Homo sapiens
ENSG00000166888	PPBD	STAT6	Homo sapiens
