# Supplementary material for: Multi-Omics Analysis Reveals Immune Infiltration and Clinical Significance of Phosphorylation Modification Enzymes in Lung Adenocarcinoma
Source: Int J Mol Sci. 2025 Jan 26;26(3):1066. doi: 10.3390/ijms26031066 (PMC11817228; doi:10.3390/ijms26031066)
Supplement: Supplementary file 1 [file ijms-26-01066-s001.zip › Table S2.xlsx]

## Sheet: Sheet1
gene	pathway	r_value	p_value	p_adjust	family	gene_symbol	Species
ENSG00000166501	HALLMARK_ALLOGRAFT_REJECTION	0.557035	0	0	PK	PRKCB	Homo sapiens
ENSG00000102096	HALLMARK_ALLOGRAFT_REJECTION	0.536679	0	0	PK	PIM2	Homo sapiens
ENSG00000104814	HALLMARK_ALLOGRAFT_REJECTION	0.69563	0	0	PK	MAP4K1	Homo sapiens
ENSG00000105639	HALLMARK_ALLOGRAFT_REJECTION	0.553561	0	0	PK	JAK3	Homo sapiens
ENSG00000122025	HALLMARK_ALLOGRAFT_REJECTION	0.51194	0	0	PK	FLT3	Homo sapiens
ENSG00000182578	HALLMARK_ALLOGRAFT_REJECTION	0.54953	0	0	PK	CSF1R	Homo sapiens
ENSG00000101336	HALLMARK_ALLOGRAFT_REJECTION	0.55272	0	0	PK	HCK	Homo sapiens
ENSG00000182866	HALLMARK_ALLOGRAFT_REJECTION	0.742258	0	0	PK	LCK	Homo sapiens
ENSG00000115085	HALLMARK_ALLOGRAFT_REJECTION	0.663295	0	0	PK	ZAP70	Homo sapiens
ENSG00000010671	HALLMARK_ALLOGRAFT_REJECTION	0.647474	0	0	PK	BTK	Homo sapiens
ENSG00000113263	HALLMARK_ALLOGRAFT_REJECTION	0.690072	0	0	PK	ITK	Homo sapiens
ENSG00000143851	HALLMARK_ALLOGRAFT_REJECTION	0.781605	0	0	PP	PTPN7	Homo sapiens
ENSG00000134242	HALLMARK_ALLOGRAFT_REJECTION	0.630472	0	0	PP	PTPN22	Homo sapiens
ENSG00000163513	HALLMARK_ANDROGEN_RESPONSE	0.516825	0	0	PK	TGFBR2	Homo sapiens
ENSG00000169398	HALLMARK_ANGIOGENESIS	0.530413	0	0	PK	PTK2	Homo sapiens
ENSG00000072518	HALLMARK_APICAL_JUNCTION	0.500919	0	0	PK	MARK2	Homo sapiens
ENSG00000196411	HALLMARK_APICAL_JUNCTION	0.501792	0	0	PK	EPHB4	Homo sapiens
ENSG00000149554	HALLMARK_APICAL_SURFACE	0.556686	0	0	PK	CHEK1	Homo sapiens
ENSG00000165304	HALLMARK_APICAL_SURFACE	0.612884	0	0	PK	MELK	Homo sapiens
ENSG00000170312	HALLMARK_APICAL_SURFACE	0.565735	0	0	PK	CDK1	Homo sapiens
ENSG00000087586	HALLMARK_APICAL_SURFACE	0.523491	0	0	PK	AURKA	Homo sapiens
ENSG00000178999	HALLMARK_APICAL_SURFACE	0.567072	0	0	PK	AURKB	Homo sapiens
ENSG00000156970	HALLMARK_APICAL_SURFACE	0.545539	0	0	PK	BUB1B	Homo sapiens
ENSG00000169679	HALLMARK_APICAL_SURFACE	0.562335	0	0	PK	BUB1	Homo sapiens
ENSG00000117650	HALLMARK_APICAL_SURFACE	0.566775	0	0	PK	NEK2	Homo sapiens
ENSG00000142731	HALLMARK_APICAL_SURFACE	0.526281	0	0	PK	PLK4	Homo sapiens
ENSG00000166851	HALLMARK_APICAL_SURFACE	0.582739	0	0	PK	PLK1	Homo sapiens
ENSG00000112742	HALLMARK_APICAL_SURFACE	0.548056	0	0	PK	TTK	Homo sapiens
ENSG00000127564	HALLMARK_APICAL_SURFACE	0.590438	0	0	PK	PKMYT1	Homo sapiens
ENSG00000254087	HALLMARK_APICAL_SURFACE	0.574513	0	0	PK	LYN	Homo sapiens
ENSG00000106683	HALLMARK_APICAL_SURFACE	0.520525	0	0	PK	LIMK1	Homo sapiens
ENSG00000158402	HALLMARK_APICAL_SURFACE	0.546968	0	0	PP	CDC25C	Homo sapiens
ENSG00000164045	HALLMARK_APICAL_SURFACE	0.522798	0	0	PP	CDC25A	Homo sapiens
ENSG00000182866	HALLMARK_BILE_ACID_METABOLISM	0.548691	0	0	PK	LCK	Homo sapiens
ENSG00000101255	HALLMARK_CHOLESTEROL_HOMEOSTASIS	0.634452	0	0	PK	TRIB3	Homo sapiens
ENSG00000182578	HALLMARK_COMPLEMENT	0.528044	0	0	PK	CSF1R	Homo sapiens
ENSG00000182866	HALLMARK_COMPLEMENT	0.517056	0	0	PK	LCK	Homo sapiens
ENSG00000254087	HALLMARK_COMPLEMENT	0.523776	0	0	PK	LYN	Homo sapiens
ENSG00000143851	HALLMARK_COMPLEMENT	0.533918	0	0	PP	PTPN7	Homo sapiens
ENSG00000173517	HALLMARK_DNA_REPAIR	0.544543	0	0	PK	PEAK1	Homo sapiens
ENSG00000159899	HALLMARK_DNA_REPAIR	0.619173	0	0	PK	NPR2	Homo sapiens
ENSG00000151422	HALLMARK_DNA_REPAIR	0.547033	0	0	PK	FER	Homo sapiens
ENSG00000120539	HALLMARK_E2F_TARGETS	0.624579	0	0	PK	MASTL	Homo sapiens
ENSG00000171132	HALLMARK_E2F_TARGETS	-0.538582	0	0	PK	PRKCE	Homo sapiens
ENSG00000071242	HALLMARK_E2F_TARGETS	-0.546488	0	0	PK	RPS6KA2	Homo sapiens
ENSG00000152256	HALLMARK_E2F_TARGETS	0.517687	0	0	PK	PDK1	Homo sapiens
ENSG00000149554	HALLMARK_E2F_TARGETS	0.833858	0	0	PK	CHEK1	Homo sapiens
ENSG00000165304	HALLMARK_E2F_TARGETS	0.873397	0	0	PK	MELK	Homo sapiens
ENSG00000035664	HALLMARK_E2F_TARGETS	-0.639677	0	0	PK	DAPK2	Homo sapiens
ENSG00000196730	HALLMARK_E2F_TARGETS	-0.506284	0	0	PK	DAPK1	Homo sapiens
ENSG00000183765	HALLMARK_E2F_TARGETS	0.666456	0	0	PK	CHEK2	Homo sapiens
ENSG00000101255	HALLMARK_E2F_TARGETS	0.501049	0	0	PK	TRIB3	Homo sapiens
ENSG00000100749	HALLMARK_E2F_TARGETS	0.687821	0	0	PK	VRK1	Homo sapiens
ENSG00000123374	HALLMARK_E2F_TARGETS	0.601969	0	0	PK	CDK2	Homo sapiens
ENSG00000170312	HALLMARK_E2F_TARGETS	0.881203	0	0	PK	CDK1	Homo sapiens
ENSG00000109339	HALLMARK_E2F_TARGETS	-0.562796	0	0	PK	MAPK10	Homo sapiens
ENSG00000096063	HALLMARK_E2F_TARGETS	0.532435	0	0	PK	SRPK1	Homo sapiens
ENSG00000087586	HALLMARK_E2F_TARGETS	0.864286	0	0	PK	AURKA	Homo sapiens
ENSG00000178999	HALLMARK_E2F_TARGETS	0.863837	0	0	PK	AURKB	Homo sapiens
ENSG00000156970	HALLMARK_E2F_TARGETS	0.839085	0	0	PK	BUB1B	Homo sapiens
ENSG00000169679	HALLMARK_E2F_TARGETS	0.858849	0	0	PK	BUB1	Homo sapiens
ENSG00000097046	HALLMARK_E2F_TARGETS	0.655027	0	0	PK	CDC7	Homo sapiens
ENSG00000177602	HALLMARK_E2F_TARGETS	0.730466	0	0	PK	HASPIN	Homo sapiens
ENSG00000117650	HALLMARK_E2F_TARGETS	0.872813	0	0	PK	NEK2	Homo sapiens
ENSG00000173517	HALLMARK_E2F_TARGETS	-0.517096	0	0	PK	PEAK1	Homo sapiens
ENSG00000142731	HALLMARK_E2F_TARGETS	0.799167	0	0	PK	PLK4	Homo sapiens
ENSG00000166851	HALLMARK_E2F_TARGETS	0.828679	0	0	PK	PLK1	Homo sapiens
ENSG00000168078	HALLMARK_E2F_TARGETS	0.839452	0	0	PK	PBK	Homo sapiens
ENSG00000112742	HALLMARK_E2F_TARGETS	0.868752	0	0	PK	TTK	Homo sapiens
ENSG00000127564	HALLMARK_E2F_TARGETS	0.741221	0	0	PK	PKMYT1	Homo sapiens
ENSG00000169418	HALLMARK_E2F_TARGETS	-0.600575	0	0	PK	NPR1	Homo sapiens
ENSG00000198909	HALLMARK_E2F_TARGETS	-0.516494	0	0	PK	MAP3K3	Homo sapiens
ENSG00000178568	HALLMARK_E2F_TARGETS	-0.562805	0	0	PK	ERBB4	Homo sapiens
ENSG00000120899	HALLMARK_E2F_TARGETS	-0.538541	0	0	PK	PTK2B	Homo sapiens
ENSG00000066468	HALLMARK_E2F_TARGETS	-0.531514	0	0	PK	FGFR2	Homo sapiens
ENSG00000181409	HALLMARK_E2F_TARGETS	-0.577014	0	0	PK	AATK	Homo sapiens
ENSG00000030304	HALLMARK_E2F_TARGETS	-0.581511	0	0	PK	MUSK	Homo sapiens
ENSG00000047936	HALLMARK_E2F_TARGETS	-0.532396	0	0	PK	ROS1	Homo sapiens
ENSG00000066056	HALLMARK_E2F_TARGETS	-0.520007	0	0	PK	TIE1	Homo sapiens
ENSG00000120156	HALLMARK_E2F_TARGETS	-0.578287	0	0	PK	TEK	Homo sapiens
ENSG00000140538	HALLMARK_E2F_TARGETS	-0.645075	0	0	PK	NTRK3	Homo sapiens
ENSG00000188906	HALLMARK_E2F_TARGETS	-0.586371	0	0	PK	LRRK2	Homo sapiens
ENSG00000139567	HALLMARK_E2F_TARGETS	-0.511138	0	0	PK	ACVRL1	Homo sapiens
ENSG00000163513	HALLMARK_E2F_TARGETS	-0.591312	0	0	PK	TGFBR2	Homo sapiens
ENSG00000144677	HALLMARK_E2F_TARGETS	-0.550811	0	0	PP	CTDSPL	Homo sapiens
ENSG00000158402	HALLMARK_E2F_TARGETS	0.854455	0	0	PP	CDC25C	Homo sapiens
ENSG00000164045	HALLMARK_E2F_TARGETS	0.821243	0	0	PP	CDC25A	Homo sapiens
ENSG00000185532	HALLMARK_EPITHELIAL_MESENCHYMAL_TRANSITION	0.702618	0	0	PK	PRKG1	Homo sapiens
ENSG00000065534	HALLMARK_EPITHELIAL_MESENCHYMAL_TRANSITION	0.725583	0	0	PK	MYLK	Homo sapiens
ENSG00000058091	HALLMARK_EPITHELIAL_MESENCHYMAL_TRANSITION	0.544733	0	0	PK	CDK14	Homo sapiens
ENSG00000138395	HALLMARK_EPITHELIAL_MESENCHYMAL_TRANSITION	0.535835	0	0	PK	CDK15	Homo sapiens
ENSG00000072786	HALLMARK_EPITHELIAL_MESENCHYMAL_TRANSITION	0.512582	0	0	PK	STK10	Homo sapiens
ENSG00000167601	HALLMARK_EPITHELIAL_MESENCHYMAL_TRANSITION	0.626298	0	0	PK	AXL	Homo sapiens
ENSG00000162733	HALLMARK_EPITHELIAL_MESENCHYMAL_TRANSITION	0.605564	0	0	PK	DDR2	Homo sapiens
ENSG00000113721	HALLMARK_EPITHELIAL_MESENCHYMAL_TRANSITION	0.660838	0	0	PK	PDGFRB	Homo sapiens
ENSG00000134853	HALLMARK_EPITHELIAL_MESENCHYMAL_TRANSITION	0.617791	0	0	PK	PDGFRA	Homo sapiens
ENSG00000182578	HALLMARK_EPITHELIAL_MESENCHYMAL_TRANSITION	0.508548	0	0	PK	CSF1R	Homo sapiens
ENSG00000000938	HALLMARK_EPITHELIAL_MESENCHYMAL_TRANSITION	0.533876	0	0	PK	FGR	Homo sapiens
ENSG00000101336	HALLMARK_EPITHELIAL_MESENCHYMAL_TRANSITION	0.534795	0	0	PK	HCK	Homo sapiens
ENSG00000010671	HALLMARK_EPITHELIAL_MESENCHYMAL_TRANSITION	0.556174	0	0	PK	BTK	Homo sapiens
ENSG00000066056	HALLMARK_EPITHELIAL_MESENCHYMAL_TRANSITION	0.584593	0	0	PK	TIE1	Homo sapiens
ENSG00000120156	HALLMARK_EPITHELIAL_MESENCHYMAL_TRANSITION	0.545385	0	0	PK	TEK	Homo sapiens
ENSG00000140538	HALLMARK_EPITHELIAL_MESENCHYMAL_TRANSITION	0.571723	0	0	PK	NTRK3	Homo sapiens
ENSG00000139567	HALLMARK_EPITHELIAL_MESENCHYMAL_TRANSITION	0.614051	0	0	PK	ACVRL1	Homo sapiens
ENSG00000120539	HALLMARK_G2M_CHECKPOINT	0.623254	0	0	PK	MASTL	Homo sapiens
ENSG00000171132	HALLMARK_G2M_CHECKPOINT	-0.547913	0	0	PK	PRKCE	Homo sapiens
ENSG00000071242	HALLMARK_G2M_CHECKPOINT	-0.562216	0	0	PK	RPS6KA2	Homo sapiens
ENSG00000152256	HALLMARK_G2M_CHECKPOINT	0.542776	0	0	PK	PDK1	Homo sapiens
ENSG00000149554	HALLMARK_G2M_CHECKPOINT	0.838189	0	0	PK	CHEK1	Homo sapiens
ENSG00000165304	HALLMARK_G2M_CHECKPOINT	0.875201	0	0	PK	MELK	Homo sapiens
ENSG00000035664	HALLMARK_G2M_CHECKPOINT	-0.659632	0	0	PK	DAPK2	Homo sapiens
ENSG00000183765	HALLMARK_G2M_CHECKPOINT	0.653108	0	0	PK	CHEK2	Homo sapiens
ENSG00000101255	HALLMARK_G2M_CHECKPOINT	0.500854	0	0	PK	TRIB3	Homo sapiens
ENSG00000100749	HALLMARK_G2M_CHECKPOINT	0.679569	0	0	PK	VRK1	Homo sapiens
ENSG00000123374	HALLMARK_G2M_CHECKPOINT	0.595609	0	0	PK	CDK2	Homo sapiens
ENSG00000170312	HALLMARK_G2M_CHECKPOINT	0.888878	0	0	PK	CDK1	Homo sapiens
ENSG00000109339	HALLMARK_G2M_CHECKPOINT	-0.562026	0	0	PK	MAPK10	Homo sapiens
ENSG00000096063	HALLMARK_G2M_CHECKPOINT	0.553966	0	0	PK	SRPK1	Homo sapiens
ENSG00000087586	HALLMARK_G2M_CHECKPOINT	0.863534	0	0	PK	AURKA	Homo sapiens
ENSG00000178999	HALLMARK_G2M_CHECKPOINT	0.870187	0	0	PK	AURKB	Homo sapiens
ENSG00000156970	HALLMARK_G2M_CHECKPOINT	0.856928	0	0	PK	BUB1B	Homo sapiens
ENSG00000169679	HALLMARK_G2M_CHECKPOINT	0.875253	0	0	PK	BUB1	Homo sapiens
ENSG00000097046	HALLMARK_G2M_CHECKPOINT	0.661482	0	0	PK	CDC7	Homo sapiens
ENSG00000177602	HALLMARK_G2M_CHECKPOINT	0.747302	0	0	PK	HASPIN	Homo sapiens
ENSG00000117650	HALLMARK_G2M_CHECKPOINT	0.884837	0	0	PK	NEK2	Homo sapiens
ENSG00000142731	HALLMARK_G2M_CHECKPOINT	0.803161	0	0	PK	PLK4	Homo sapiens
ENSG00000166851	HALLMARK_G2M_CHECKPOINT	0.841587	0	0	PK	PLK1	Homo sapiens
ENSG00000168078	HALLMARK_G2M_CHECKPOINT	0.859635	0	0	PK	PBK	Homo sapiens
ENSG00000112742	HALLMARK_G2M_CHECKPOINT	0.882283	0	0	PK	TTK	Homo sapiens
ENSG00000127564	HALLMARK_G2M_CHECKPOINT	0.743782	0	0	PK	PKMYT1	Homo sapiens
ENSG00000169418	HALLMARK_G2M_CHECKPOINT	-0.598808	0	0	PK	NPR1	Homo sapiens
ENSG00000198909	HALLMARK_G2M_CHECKPOINT	-0.519192	0	0	PK	MAP3K3	Homo sapiens
ENSG00000178568	HALLMARK_G2M_CHECKPOINT	-0.562341	0	0	PK	ERBB4	Homo sapiens
ENSG00000120899	HALLMARK_G2M_CHECKPOINT	-0.50695	0	0	PK	PTK2B	Homo sapiens
ENSG00000066468	HALLMARK_G2M_CHECKPOINT	-0.520031	0	0	PK	FGFR2	Homo sapiens
ENSG00000181409	HALLMARK_G2M_CHECKPOINT	-0.574584	0	0	PK	AATK	Homo sapiens
ENSG00000030304	HALLMARK_G2M_CHECKPOINT	-0.571589	0	0	PK	MUSK	Homo sapiens
ENSG00000047936	HALLMARK_G2M_CHECKPOINT	-0.523	0	0	PK	ROS1	Homo sapiens
ENSG00000066056	HALLMARK_G2M_CHECKPOINT	-0.509938	0	0	PK	TIE1	Homo sapiens
ENSG00000120156	HALLMARK_G2M_CHECKPOINT	-0.583051	0	0	PK	TEK	Homo sapiens
ENSG00000140538	HALLMARK_G2M_CHECKPOINT	-0.625271	0	0	PK	NTRK3	Homo sapiens
ENSG00000188906	HALLMARK_G2M_CHECKPOINT	-0.583674	0	0	PK	LRRK2	Homo sapiens
ENSG00000139567	HALLMARK_G2M_CHECKPOINT	-0.518	0	0	PK	ACVRL1	Homo sapiens
ENSG00000163513	HALLMARK_G2M_CHECKPOINT	-0.59197	0	0	PK	TGFBR2	Homo sapiens
ENSG00000144677	HALLMARK_G2M_CHECKPOINT	-0.543794	0	0	PP	CTDSPL	Homo sapiens
ENSG00000158402	HALLMARK_G2M_CHECKPOINT	0.858876	0	0	PP	CDC25C	Homo sapiens
ENSG00000164045	HALLMARK_G2M_CHECKPOINT	0.832486	0	0	PP	CDC25A	Homo sapiens
ENSG00000102144	HALLMARK_GLYCOLYSIS	0.646631	0	0	PK	PGK1	Homo sapiens
ENSG00000149554	HALLMARK_GLYCOLYSIS	0.54358	0	0	PK	CHEK1	Homo sapiens
ENSG00000165304	HALLMARK_GLYCOLYSIS	0.58717	0	0	PK	MELK	Homo sapiens
ENSG00000035664	HALLMARK_GLYCOLYSIS	-0.510236	0	0	PK	DAPK2	Homo sapiens
ENSG00000170312	HALLMARK_GLYCOLYSIS	0.634474	0	0	PK	CDK1	Homo sapiens
ENSG00000087586	HALLMARK_GLYCOLYSIS	0.567044	0	0	PK	AURKA	Homo sapiens
ENSG00000178999	HALLMARK_GLYCOLYSIS	0.51884	0	0	PK	AURKB	Homo sapiens
ENSG00000156970	HALLMARK_GLYCOLYSIS	0.544422	0	0	PK	BUB1B	Homo sapiens
ENSG00000169679	HALLMARK_GLYCOLYSIS	0.584103	0	0	PK	BUB1	Homo sapiens
ENSG00000117650	HALLMARK_GLYCOLYSIS	0.566925	0	0	PK	NEK2	Homo sapiens
ENSG00000142731	HALLMARK_GLYCOLYSIS	0.516864	0	0	PK	PLK4	Homo sapiens
ENSG00000166851	HALLMARK_GLYCOLYSIS	0.524104	0	0	PK	PLK1	Homo sapiens
ENSG00000168078	HALLMARK_GLYCOLYSIS	0.597533	0	0	PK	PBK	Homo sapiens
ENSG00000112742	HALLMARK_GLYCOLYSIS	0.582299	0	0	PK	TTK	Homo sapiens
ENSG00000181409	HALLMARK_GLYCOLYSIS	-0.537592	0	0	PK	AATK	Homo sapiens
ENSG00000158402	HALLMARK_GLYCOLYSIS	0.580746	0	0	PP	CDC25C	Homo sapiens
ENSG00000164045	HALLMARK_GLYCOLYSIS	0.503227	0	0	PP	CDC25A	Homo sapiens
ENSG00000105810	HALLMARK_HEDGEHOG_SIGNALING	0.780047	0	0	PK	CDK6	Homo sapiens
ENSG00000101782	HALLMARK_HEME_METABOLISM	0.518614	0	0	PK	RIOK3	Homo sapiens
ENSG00000151414	HALLMARK_HEME_METABOLISM	0.596182	0	0	PK	NEK7	Homo sapiens
ENSG00000163513	HALLMARK_HEME_METABOLISM	0.5016	0	0	PK	TGFBR2	Homo sapiens
ENSG00000000938	HALLMARK_IL6_JAK_STAT3_SIGNALING	0.512176	0	0	PK	FGR	Homo sapiens
ENSG00000254087	HALLMARK_INFLAMMATORY_RESPONSE	0.535023	0	0	PK	LYN	Homo sapiens
ENSG00000134070	HALLMARK_INFLAMMATORY_RESPONSE	0.51579	0	0	PK	IRAK2	Homo sapiens
ENSG00000134242	HALLMARK_INFLAMMATORY_RESPONSE	0.528504	0	0	PP	PTPN22	Homo sapiens
ENSG00000165304	HALLMARK_INTERFERON_ALPHA_RESPONSE	0.519276	0	0	PK	MELK	Homo sapiens
ENSG00000104312	HALLMARK_INTERFERON_ALPHA_RESPONSE	0.581148	0	0	PK	RIPK2	Homo sapiens
ENSG00000158402	HALLMARK_INTERFERON_ALPHA_RESPONSE	0.506738	0	0	PP	CDC25C	Homo sapiens
ENSG00000104814	HALLMARK_INTERFERON_GAMMA_RESPONSE	0.551414	0	0	PK	MAP4K1	Homo sapiens
ENSG00000105639	HALLMARK_INTERFERON_GAMMA_RESPONSE	0.502639	0	0	PK	JAK3	Homo sapiens
ENSG00000182578	HALLMARK_INTERFERON_GAMMA_RESPONSE	0.514928	0	0	PK	CSF1R	Homo sapiens
ENSG00000182866	HALLMARK_INTERFERON_GAMMA_RESPONSE	0.582897	0	0	PK	LCK	Homo sapiens
ENSG00000115085	HALLMARK_INTERFERON_GAMMA_RESPONSE	0.534846	0	0	PK	ZAP70	Homo sapiens
ENSG00000010671	HALLMARK_INTERFERON_GAMMA_RESPONSE	0.52833	0	0	PK	BTK	Homo sapiens
ENSG00000113263	HALLMARK_INTERFERON_GAMMA_RESPONSE	0.584005	0	0	PK	ITK	Homo sapiens
ENSG00000143851	HALLMARK_INTERFERON_GAMMA_RESPONSE	0.647657	0	0	PP	PTPN7	Homo sapiens
ENSG00000134242	HALLMARK_INTERFERON_GAMMA_RESPONSE	0.521167	0	0	PP	PTPN22	Homo sapiens
ENSG00000072786	HALLMARK_KRAS_SIGNALING_UP	0.516068	0	0	PK	STK10	Homo sapiens
ENSG00000120539	HALLMARK_MITOTIC_SPINDLE	0.651273	0	0	PK	MASTL	Homo sapiens
ENSG00000253729	HALLMARK_MITOTIC_SPINDLE	0.572972	0	0	PK	PRKDC	Homo sapiens
ENSG00000124784	HALLMARK_MITOTIC_SPINDLE	0.534306	0	0	PK	RIOK1	Homo sapiens
ENSG00000149554	HALLMARK_MITOTIC_SPINDLE	0.791536	0	0	PK	CHEK1	Homo sapiens
ENSG00000165304	HALLMARK_MITOTIC_SPINDLE	0.785376	0	0	PK	MELK	Homo sapiens
ENSG00000035664	HALLMARK_MITOTIC_SPINDLE	-0.569174	0	0	PK	DAPK2	Homo sapiens
ENSG00000183765	HALLMARK_MITOTIC_SPINDLE	0.553046	0	0	PK	CHEK2	Homo sapiens
ENSG00000100749	HALLMARK_MITOTIC_SPINDLE	0.599158	0	0	PK	VRK1	Homo sapiens
ENSG00000123374	HALLMARK_MITOTIC_SPINDLE	0.623991	0	0	PK	CDK2	Homo sapiens
ENSG00000132964	HALLMARK_MITOTIC_SPINDLE	0.536832	0	0	PK	CDK8	Homo sapiens
ENSG00000170312	HALLMARK_MITOTIC_SPINDLE	0.775133	0	0	PK	CDK1	Homo sapiens
ENSG00000069956	HALLMARK_MITOTIC_SPINDLE	0.5775	0	0	PK	MAPK6	Homo sapiens
ENSG00000109339	HALLMARK_MITOTIC_SPINDLE	-0.506618	0	0	PK	MAPK10	Homo sapiens
ENSG00000096063	HALLMARK_MITOTIC_SPINDLE	0.644076	0	0	PK	SRPK1	Homo sapiens
ENSG00000087586	HALLMARK_MITOTIC_SPINDLE	0.794288	0	0	PK	AURKA	Homo sapiens
ENSG00000178999	HALLMARK_MITOTIC_SPINDLE	0.730014	0	0	PK	AURKB	Homo sapiens
ENSG00000156970	HALLMARK_MITOTIC_SPINDLE	0.82522	0	0	PK	BUB1B	Homo sapiens
ENSG00000169679	HALLMARK_MITOTIC_SPINDLE	0.818701	0	0	PK	BUB1	Homo sapiens
ENSG00000097046	HALLMARK_MITOTIC_SPINDLE	0.628669	0	0	PK	CDC7	Homo sapiens
ENSG00000177602	HALLMARK_MITOTIC_SPINDLE	0.703937	0	0	PK	HASPIN	Homo sapiens
ENSG00000117650	HALLMARK_MITOTIC_SPINDLE	0.818646	0	0	PK	NEK2	Homo sapiens
ENSG00000142731	HALLMARK_MITOTIC_SPINDLE	0.787229	0	0	PK	PLK4	Homo sapiens
ENSG00000166851	HALLMARK_MITOTIC_SPINDLE	0.800506	0	0	PK	PLK1	Homo sapiens
ENSG00000198586	HALLMARK_MITOTIC_SPINDLE	0.53592	0	0	PK	TLK1	Homo sapiens
ENSG00000168078	HALLMARK_MITOTIC_SPINDLE	0.743573	0	0	PK	PBK	Homo sapiens
ENSG00000112742	HALLMARK_MITOTIC_SPINDLE	0.82269	0	0	PK	TTK	Homo sapiens
ENSG00000127564	HALLMARK_MITOTIC_SPINDLE	0.694077	0	0	PK	PKMYT1	Homo sapiens
ENSG00000030304	HALLMARK_MITOTIC_SPINDLE	-0.503486	0	0	PK	MUSK	Homo sapiens
ENSG00000176105	HALLMARK_MITOTIC_SPINDLE	0.518544	0	0	PK	YES1	Homo sapiens
ENSG00000140538	HALLMARK_MITOTIC_SPINDLE	-0.531355	0	0	PK	NTRK3	Homo sapiens
ENSG00000188906	HALLMARK_MITOTIC_SPINDLE	-0.513146	0	0	PK	LRRK2	Homo sapiens
ENSG00000158402	HALLMARK_MITOTIC_SPINDLE	0.757386	0	0	PP	CDC25C	Homo sapiens
ENSG00000164045	HALLMARK_MITOTIC_SPINDLE	0.763848	0	0	PP	CDC25A	Homo sapiens
ENSG00000171132	HALLMARK_MTORC1_SIGNALING	-0.569277	0	0	PK	PRKCE	Homo sapiens
ENSG00000071242	HALLMARK_MTORC1_SIGNALING	-0.60912	0	0	PK	RPS6KA2	Homo sapiens
ENSG00000152256	HALLMARK_MTORC1_SIGNALING	0.543194	0	0	PK	PDK1	Homo sapiens
ENSG00000102144	HALLMARK_MTORC1_SIGNALING	0.527665	0	0	PK	PGK1	Homo sapiens
ENSG00000149554	HALLMARK_MTORC1_SIGNALING	0.664162	0	0	PK	CHEK1	Homo sapiens
ENSG00000165304	HALLMARK_MTORC1_SIGNALING	0.732448	0	0	PK	MELK	Homo sapiens
ENSG00000035664	HALLMARK_MTORC1_SIGNALING	-0.66107	0	0	PK	DAPK2	Homo sapiens
ENSG00000196730	HALLMARK_MTORC1_SIGNALING	-0.541347	0	0	PK	DAPK1	Homo sapiens
ENSG00000101255	HALLMARK_MTORC1_SIGNALING	0.501203	0	0	PK	TRIB3	Homo sapiens
ENSG00000100749	HALLMARK_MTORC1_SIGNALING	0.542644	0	0	PK	VRK1	Homo sapiens
ENSG00000170312	HALLMARK_MTORC1_SIGNALING	0.760089	0	0	PK	CDK1	Homo sapiens
ENSG00000008086	HALLMARK_MTORC1_SIGNALING	-0.535189	0	0	PK	CDKL5	Homo sapiens
ENSG00000100490	HALLMARK_MTORC1_SIGNALING	-0.554834	0	0	PK	CDKL1	Homo sapiens
ENSG00000138769	HALLMARK_MTORC1_SIGNALING	-0.554218	0	0	PK	CDKL2	Homo sapiens
ENSG00000109339	HALLMARK_MTORC1_SIGNALING	-0.570804	0	0	PK	MAPK10	Homo sapiens
ENSG00000087586	HALLMARK_MTORC1_SIGNALING	0.728176	0	0	PK	AURKA	Homo sapiens
ENSG00000178999	HALLMARK_MTORC1_SIGNALING	0.730549	0	0	PK	AURKB	Homo sapiens
ENSG00000156970	HALLMARK_MTORC1_SIGNALING	0.681846	0	0	PK	BUB1B	Homo sapiens
ENSG00000169679	HALLMARK_MTORC1_SIGNALING	0.745343	0	0	PK	BUB1	Homo sapiens
ENSG00000097046	HALLMARK_MTORC1_SIGNALING	0.503241	0	0	PK	CDC7	Homo sapiens
ENSG00000177602	HALLMARK_MTORC1_SIGNALING	0.605485	0	0	PK	HASPIN	Homo sapiens
ENSG00000117650	HALLMARK_MTORC1_SIGNALING	0.733267	0	0	PK	NEK2	Homo sapiens
ENSG00000173517	HALLMARK_MTORC1_SIGNALING	-0.543416	0	0	PK	PEAK1	Homo sapiens
ENSG00000142731	HALLMARK_MTORC1_SIGNALING	0.610302	0	0	PK	PLK4	Homo sapiens
ENSG00000166851	HALLMARK_MTORC1_SIGNALING	0.712795	0	0	PK	PLK1	Homo sapiens
ENSG00000168078	HALLMARK_MTORC1_SIGNALING	0.724359	0	0	PK	PBK	Homo sapiens
ENSG00000112742	HALLMARK_MTORC1_SIGNALING	0.744775	0	0	PK	TTK	Homo sapiens
ENSG00000127564	HALLMARK_MTORC1_SIGNALING	0.610578	0	0	PK	PKMYT1	Homo sapiens
ENSG00000169418	HALLMARK_MTORC1_SIGNALING	-0.580991	0	0	PK	NPR1	Homo sapiens
ENSG00000198909	HALLMARK_MTORC1_SIGNALING	-0.547914	0	0	PK	MAP3K3	Homo sapiens
ENSG00000178568	HALLMARK_MTORC1_SIGNALING	-0.559003	0	0	PK	ERBB4	Homo sapiens
ENSG00000066468	HALLMARK_MTORC1_SIGNALING	-0.536315	0	0	PK	FGFR2	Homo sapiens
ENSG00000181409	HALLMARK_MTORC1_SIGNALING	-0.601536	0	0	PK	AATK	Homo sapiens
ENSG00000030304	HALLMARK_MTORC1_SIGNALING	-0.504922	0	0	PK	MUSK	Homo sapiens
ENSG00000066056	HALLMARK_MTORC1_SIGNALING	-0.50797	0	0	PK	TIE1	Homo sapiens
ENSG00000120156	HALLMARK_MTORC1_SIGNALING	-0.558729	0	0	PK	TEK	Homo sapiens
ENSG00000140538	HALLMARK_MTORC1_SIGNALING	-0.590385	0	0	PK	NTRK3	Homo sapiens
ENSG00000188906	HALLMARK_MTORC1_SIGNALING	-0.552191	0	0	PK	LRRK2	Homo sapiens
ENSG00000163513	HALLMARK_MTORC1_SIGNALING	-0.547576	0	0	PK	TGFBR2	Homo sapiens
ENSG00000144677	HALLMARK_MTORC1_SIGNALING	-0.566488	0	0	PP	CTDSPL	Homo sapiens
ENSG00000158402	HALLMARK_MTORC1_SIGNALING	0.719323	0	0	PP	CDC25C	Homo sapiens
ENSG00000164045	HALLMARK_MTORC1_SIGNALING	0.688192	0	0	PP	CDC25A	Homo sapiens
ENSG00000102144	HALLMARK_MYC_TARGETS_V1	0.600847	0	0	PK	PGK1	Homo sapiens
ENSG00000067225	HALLMARK_MYC_TARGETS_V1	0.5594	0	0	PK	PKM	Homo sapiens
ENSG00000149554	HALLMARK_MYC_TARGETS_V1	0.569063	0	0	PK	CHEK1	Homo sapiens
ENSG00000165304	HALLMARK_MYC_TARGETS_V1	0.59543	0	0	PK	MELK	Homo sapiens
ENSG00000035664	HALLMARK_MYC_TARGETS_V1	-0.563571	0	0	PK	DAPK2	Homo sapiens
ENSG00000101255	HALLMARK_MYC_TARGETS_V1	0.53645	0	0	PK	TRIB3	Homo sapiens
ENSG00000100749	HALLMARK_MYC_TARGETS_V1	0.527777	0	0	PK	VRK1	Homo sapiens
ENSG00000135446	HALLMARK_MYC_TARGETS_V1	0.614263	0	0	PK	CDK4	Homo sapiens
ENSG00000170312	HALLMARK_MYC_TARGETS_V1	0.658409	0	0	PK	CDK1	Homo sapiens
ENSG00000109339	HALLMARK_MYC_TARGETS_V1	-0.553601	0	0	PK	MAPK10	Homo sapiens
ENSG00000096063	HALLMARK_MYC_TARGETS_V1	0.500554	0	0	PK	SRPK1	Homo sapiens
ENSG00000087586	HALLMARK_MYC_TARGETS_V1	0.634573	0	0	PK	AURKA	Homo sapiens
ENSG00000178999	HALLMARK_MYC_TARGETS_V1	0.673781	0	0	PK	AURKB	Homo sapiens
ENSG00000156970	HALLMARK_MYC_TARGETS_V1	0.600173	0	0	PK	BUB1B	Homo sapiens
ENSG00000169679	HALLMARK_MYC_TARGETS_V1	0.612452	0	0	PK	BUB1	Homo sapiens
ENSG00000117650	HALLMARK_MYC_TARGETS_V1	0.657576	0	0	PK	NEK2	Homo sapiens
ENSG00000173517	HALLMARK_MYC_TARGETS_V1	-0.579516	0	0	PK	PEAK1	Homo sapiens
ENSG00000142731	HALLMARK_MYC_TARGETS_V1	0.509544	0	0	PK	PLK4	Homo sapiens
ENSG00000166851	HALLMARK_MYC_TARGETS_V1	0.621663	0	0	PK	PLK1	Homo sapiens
ENSG00000168078	HALLMARK_MYC_TARGETS_V1	0.672675	0	0	PK	PBK	Homo sapiens
ENSG00000112742	HALLMARK_MYC_TARGETS_V1	0.616695	0	0	PK	TTK	Homo sapiens
ENSG00000127564	HALLMARK_MYC_TARGETS_V1	0.567035	0	0	PK	PKMYT1	Homo sapiens
ENSG00000120899	HALLMARK_MYC_TARGETS_V1	-0.533948	0	0	PK	PTK2B	Homo sapiens
ENSG00000030304	HALLMARK_MYC_TARGETS_V1	-0.574656	0	0	PK	MUSK	Homo sapiens
ENSG00000120156	HALLMARK_MYC_TARGETS_V1	-0.515811	0	0	PK	TEK	Homo sapiens
ENSG00000140538	HALLMARK_MYC_TARGETS_V1	-0.646037	0	0	PK	NTRK3	Homo sapiens
ENSG00000158402	HALLMARK_MYC_TARGETS_V1	0.677309	0	0	PP	CDC25C	Homo sapiens
ENSG00000164045	HALLMARK_MYC_TARGETS_V1	0.605024	0	0	PP	CDC25A	Homo sapiens
ENSG00000171132	HALLMARK_MYC_TARGETS_V2	-0.550516	0	0	PK	PRKCE	Homo sapiens
ENSG00000149554	HALLMARK_MYC_TARGETS_V2	0.56256	0	0	PK	CHEK1	Homo sapiens
ENSG00000163788	HALLMARK_MYC_TARGETS_V2	-0.56064	0	0	PK	SNRK	Homo sapiens
ENSG00000165304	HALLMARK_MYC_TARGETS_V2	0.629745	0	0	PK	MELK	Homo sapiens
ENSG00000170145	HALLMARK_MYC_TARGETS_V2	-0.502438	0	0	PK	SIK2	Homo sapiens
ENSG00000035664	HALLMARK_MYC_TARGETS_V2	-0.57217	0	0	PK	DAPK2	Homo sapiens
ENSG00000196730	HALLMARK_MYC_TARGETS_V2	-0.509073	0	0	PK	DAPK1	Homo sapiens
ENSG00000128881	HALLMARK_MYC_TARGETS_V2	-0.507	0	0	PK	TTBK2	Homo sapiens
ENSG00000135446	HALLMARK_MYC_TARGETS_V2	0.556274	0	0	PK	CDK4	Homo sapiens
ENSG00000170312	HALLMARK_MYC_TARGETS_V2	0.638378	0	0	PK	CDK1	Homo sapiens
ENSG00000008086	HALLMARK_MYC_TARGETS_V2	-0.569839	0	0	PK	CDKL5	Homo sapiens
ENSG00000100490	HALLMARK_MYC_TARGETS_V2	-0.513315	0	0	PK	CDKL1	Homo sapiens
ENSG00000087586	HALLMARK_MYC_TARGETS_V2	0.605043	0	0	PK	AURKA	Homo sapiens
ENSG00000178999	HALLMARK_MYC_TARGETS_V2	0.708677	0	0	PK	AURKB	Homo sapiens
ENSG00000156970	HALLMARK_MYC_TARGETS_V2	0.57495	0	0	PK	BUB1B	Homo sapiens
ENSG00000169679	HALLMARK_MYC_TARGETS_V2	0.620492	0	0	PK	BUB1	Homo sapiens
ENSG00000117650	HALLMARK_MYC_TARGETS_V2	0.618083	0	0	PK	NEK2	Homo sapiens
ENSG00000173517	HALLMARK_MYC_TARGETS_V2	-0.619593	0	0	PK	PEAK1	Homo sapiens
ENSG00000142731	HALLMARK_MYC_TARGETS_V2	0.545229	0	0	PK	PLK4	Homo sapiens
ENSG00000166851	HALLMARK_MYC_TARGETS_V2	0.681366	0	0	PK	PLK1	Homo sapiens
ENSG00000168078	HALLMARK_MYC_TARGETS_V2	0.603531	0	0	PK	PBK	Homo sapiens
ENSG00000112742	HALLMARK_MYC_TARGETS_V2	0.58822	0	0	PK	TTK	Homo sapiens
ENSG00000083290	HALLMARK_MYC_TARGETS_V2	-0.512387	0	0	PK	ULK2	Homo sapiens
ENSG00000127564	HALLMARK_MYC_TARGETS_V2	0.701921	0	0	PK	PKMYT1	Homo sapiens
ENSG00000178568	HALLMARK_MYC_TARGETS_V2	-0.52454	0	0	PK	ERBB4	Homo sapiens
ENSG00000066468	HALLMARK_MYC_TARGETS_V2	-0.545326	0	0	PK	FGFR2	Homo sapiens
ENSG00000120156	HALLMARK_MYC_TARGETS_V2	-0.5237	0	0	PK	TEK	Homo sapiens
ENSG00000140538	HALLMARK_MYC_TARGETS_V2	-0.546615	0	0	PK	NTRK3	Homo sapiens
ENSG00000163513	HALLMARK_MYC_TARGETS_V2	-0.543709	0	0	PK	TGFBR2	Homo sapiens
ENSG00000204217	HALLMARK_MYC_TARGETS_V2	-0.507661	0	0	PK	BMPR2	Homo sapiens
ENSG00000144677	HALLMARK_MYC_TARGETS_V2	-0.538191	0	0	PP	CTDSPL	Homo sapiens
ENSG00000158402	HALLMARK_MYC_TARGETS_V2	0.656851	0	0	PP	CDC25C	Homo sapiens
ENSG00000164045	HALLMARK_MYC_TARGETS_V2	0.583134	0	0	PP	CDC25A	Homo sapiens
ENSG00000028116	HALLMARK_MYOGENESIS	-0.501008	0	0	PK	VRK2	Homo sapiens
ENSG00000154229	HALLMARK_NOTCH_SIGNALING	0.522801	0	0	PK	PRKCA	Homo sapiens
ENSG00000117020	HALLMARK_PANCREAS_BETA_CELLS	0.629295	0	0	PK	AKT3	Homo sapiens
ENSG00000077264	HALLMARK_PANCREAS_BETA_CELLS	0.739498	0	0	PK	PAK3	Homo sapiens
ENSG00000134058	HALLMARK_PEROXISOME	0.504063	0	0	PK	CDK7	Homo sapiens
ENSG00000177189	HALLMARK_PROTEIN_SECRETION	0.648164	0	0	PK	RPS6KA3	Homo sapiens
ENSG00000145349	HALLMARK_PROTEIN_SECRETION	0.520095	0	0	PK	CAMK2D	Homo sapiens
ENSG00000100030	HALLMARK_PROTEIN_SECRETION	0.599329	0	0	PK	MAPK1	Homo sapiens
ENSG00000146648	HALLMARK_PROTEIN_SECRETION	0.707209	0	0	PK	EGFR	Homo sapiens
ENSG00000115694	HALLMARK_REACTIVE_OXYGEN_SPECIES_PATHWAY	0.647085	0	0	PK	STK25	Homo sapiens
ENSG00000182511	HALLMARK_REACTIVE_OXYGEN_SPECIES_PATHWAY	0.606898	0	0	PK	FES	Homo sapiens
ENSG00000120539	HALLMARK_SPERMATOGENESIS	0.60612	0	0	PK	MASTL	Homo sapiens
ENSG00000171132	HALLMARK_SPERMATOGENESIS	-0.544241	0	0	PK	PRKCE	Homo sapiens
ENSG00000185532	HALLMARK_SPERMATOGENESIS	-0.509933	0	0	PK	PRKG1	Homo sapiens
ENSG00000071242	HALLMARK_SPERMATOGENESIS	-0.550995	0	0	PK	RPS6KA2	Homo sapiens
ENSG00000152256	HALLMARK_SPERMATOGENESIS	0.532973	0	0	PK	PDK1	Homo sapiens
ENSG00000149554	HALLMARK_SPERMATOGENESIS	0.784186	0	0	PK	CHEK1	Homo sapiens
ENSG00000165304	HALLMARK_SPERMATOGENESIS	0.835935	0	0	PK	MELK	Homo sapiens
ENSG00000035664	HALLMARK_SPERMATOGENESIS	-0.583726	0	0	PK	DAPK2	Homo sapiens
ENSG00000183765	HALLMARK_SPERMATOGENESIS	0.640644	0	0	PK	CHEK2	Homo sapiens
ENSG00000100749	HALLMARK_SPERMATOGENESIS	0.634665	0	0	PK	VRK1	Homo sapiens
ENSG00000123374	HALLMARK_SPERMATOGENESIS	0.55371	0	0	PK	CDK2	Homo sapiens
ENSG00000170312	HALLMARK_SPERMATOGENESIS	0.830397	0	0	PK	CDK1	Homo sapiens
ENSG00000109339	HALLMARK_SPERMATOGENESIS	-0.546264	0	0	PK	MAPK10	Homo sapiens
ENSG00000087586	HALLMARK_SPERMATOGENESIS	0.84228	0	0	PK	AURKA	Homo sapiens
ENSG00000178999	HALLMARK_SPERMATOGENESIS	0.836517	0	0	PK	AURKB	Homo sapiens
ENSG00000156970	HALLMARK_SPERMATOGENESIS	0.793332	0	0	PK	BUB1B	Homo sapiens
ENSG00000169679	HALLMARK_SPERMATOGENESIS	0.836037	0	0	PK	BUB1	Homo sapiens
ENSG00000097046	HALLMARK_SPERMATOGENESIS	0.643487	0	0	PK	CDC7	Homo sapiens
ENSG00000177602	HALLMARK_SPERMATOGENESIS	0.727127	0	0	PK	HASPIN	Homo sapiens
ENSG00000117650	HALLMARK_SPERMATOGENESIS	0.837232	0	0	PK	NEK2	Homo sapiens
ENSG00000173517	HALLMARK_SPERMATOGENESIS	-0.534711	0	0	PK	PEAK1	Homo sapiens
ENSG00000142731	HALLMARK_SPERMATOGENESIS	0.762927	0	0	PK	PLK4	Homo sapiens
ENSG00000166851	HALLMARK_SPERMATOGENESIS	0.788096	0	0	PK	PLK1	Homo sapiens
ENSG00000168078	HALLMARK_SPERMATOGENESIS	0.786074	0	0	PK	PBK	Homo sapiens
ENSG00000112742	HALLMARK_SPERMATOGENESIS	0.852506	0	0	PK	TTK	Homo sapiens
ENSG00000127564	HALLMARK_SPERMATOGENESIS	0.71796	0	0	PK	PKMYT1	Homo sapiens
ENSG00000169418	HALLMARK_SPERMATOGENESIS	-0.603962	0	0	PK	NPR1	Homo sapiens
ENSG00000198909	HALLMARK_SPERMATOGENESIS	-0.521774	0	0	PK	MAP3K3	Homo sapiens
ENSG00000178568	HALLMARK_SPERMATOGENESIS	-0.568855	0	0	PK	ERBB4	Homo sapiens
ENSG00000066468	HALLMARK_SPERMATOGENESIS	-0.554915	0	0	PK	FGFR2	Homo sapiens
ENSG00000181409	HALLMARK_SPERMATOGENESIS	-0.531971	0	0	PK	AATK	Homo sapiens
ENSG00000030304	HALLMARK_SPERMATOGENESIS	-0.546945	0	0	PK	MUSK	Homo sapiens
ENSG00000047936	HALLMARK_SPERMATOGENESIS	-0.509316	0	0	PK	ROS1	Homo sapiens
ENSG00000102010	HALLMARK_SPERMATOGENESIS	-0.511266	0	0	PK	BMX	Homo sapiens
ENSG00000066056	HALLMARK_SPERMATOGENESIS	-0.563344	0	0	PK	TIE1	Homo sapiens
ENSG00000120156	HALLMARK_SPERMATOGENESIS	-0.625698	0	0	PK	TEK	Homo sapiens
ENSG00000140538	HALLMARK_SPERMATOGENESIS	-0.623278	0	0	PK	NTRK3	Homo sapiens
ENSG00000188906	HALLMARK_SPERMATOGENESIS	-0.560779	0	0	PK	LRRK2	Homo sapiens
ENSG00000139567	HALLMARK_SPERMATOGENESIS	-0.553336	0	0	PK	ACVRL1	Homo sapiens
ENSG00000163513	HALLMARK_SPERMATOGENESIS	-0.627745	0	0	PK	TGFBR2	Homo sapiens
ENSG00000144677	HALLMARK_SPERMATOGENESIS	-0.572329	0	0	PP	CTDSPL	Homo sapiens
ENSG00000158402	HALLMARK_SPERMATOGENESIS	0.832639	0	0	PP	CDC25C	Homo sapiens
ENSG00000164045	HALLMARK_SPERMATOGENESIS	0.787833	0	0	PP	CDC25A	Homo sapiens
ENSG00000065613	HALLMARK_TGF_BETA_SIGNALING	0.509465	0	0	PK	SLK	Homo sapiens
ENSG00000107779	HALLMARK_TGF_BETA_SIGNALING	0.571033	0	0	PK	BMPR1A	Homo sapiens
ENSG00000115170	HALLMARK_TGF_BETA_SIGNALING	0.508309	0	0	PK	ACVR1	Homo sapiens
ENSG00000204217	HALLMARK_TGF_BETA_SIGNALING	0.613285	0	0	PK	BMPR2	Homo sapiens
ENSG00000175087	HALLMARK_TNFA_SIGNALING_VIA_NFKB	-0.552183	0	0	PK	PDIK1L	Homo sapiens
ENSG00000117020	HALLMARK_UV_RESPONSE_DN	0.522765	0	0	PK	AKT3	Homo sapiens
ENSG00000198873	HALLMARK_UV_RESPONSE_DN	0.589762	0	0	PK	GRK5	Homo sapiens
ENSG00000150457	HALLMARK_UV_RESPONSE_DN	0.674756	0	0	PK	LATS2	Homo sapiens
ENSG00000027075	HALLMARK_UV_RESPONSE_DN	0.515491	0	0	PK	PRKCH	Homo sapiens
ENSG00000171132	HALLMARK_UV_RESPONSE_DN	0.657229	0	0	PK	PRKCE	Homo sapiens
ENSG00000185532	HALLMARK_UV_RESPONSE_DN	0.749361	0	0	PK	PRKG1	Homo sapiens
ENSG00000173137	HALLMARK_UV_RESPONSE_DN	-0.523393	0	0	PK	ADCK5	Homo sapiens
ENSG00000004799	HALLMARK_UV_RESPONSE_DN	0.558693	0	0	PK	PDK4	Homo sapiens
ENSG00000163788	HALLMARK_UV_RESPONSE_DN	0.713571	0	0	PK	SNRK	Homo sapiens
ENSG00000165304	HALLMARK_UV_RESPONSE_DN	-0.537989	0	0	PK	MELK	Homo sapiens
ENSG00000065534	HALLMARK_UV_RESPONSE_DN	0.63414	0	0	PK	MYLK	Homo sapiens
ENSG00000128881	HALLMARK_UV_RESPONSE_DN	0.520968	0	0	PK	TTBK2	Homo sapiens
ENSG00000058091	HALLMARK_UV_RESPONSE_DN	0.511775	0	0	PK	CDK14	Homo sapiens
ENSG00000008086	HALLMARK_UV_RESPONSE_DN	0.649538	0	0	PK	CDKL5	Homo sapiens
ENSG00000110422	HALLMARK_UV_RESPONSE_DN	0.597382	0	0	PK	HIPK3	Homo sapiens
ENSG00000087586	HALLMARK_UV_RESPONSE_DN	-0.524449	0	0	PK	AURKA	Homo sapiens
ENSG00000178999	HALLMARK_UV_RESPONSE_DN	-0.634049	0	0	PK	AURKB	Homo sapiens
ENSG00000117650	HALLMARK_UV_RESPONSE_DN	-0.520841	0	0	PK	NEK2	Homo sapiens
ENSG00000137601	HALLMARK_UV_RESPONSE_DN	0.502917	0	0	PK	NEK1	Homo sapiens
ENSG00000151414	HALLMARK_UV_RESPONSE_DN	0.626645	0	0	PK	NEK7	Homo sapiens
ENSG00000173517	HALLMARK_UV_RESPONSE_DN	0.727349	0	0	PK	PEAK1	Homo sapiens
ENSG00000166851	HALLMARK_UV_RESPONSE_DN	-0.563994	0	0	PK	PLK1	Homo sapiens
ENSG00000168078	HALLMARK_UV_RESPONSE_DN	-0.537422	0	0	PK	PBK	Homo sapiens
ENSG00000127564	HALLMARK_UV_RESPONSE_DN	-0.610323	0	0	PK	PKMYT1	Homo sapiens
ENSG00000169418	HALLMARK_UV_RESPONSE_DN	0.612661	0	0	PK	NPR1	Homo sapiens
ENSG00000198909	HALLMARK_UV_RESPONSE_DN	0.511386	0	0	PK	MAP3K3	Homo sapiens
ENSG00000162733	HALLMARK_UV_RESPONSE_DN	0.612102	0	0	PK	DDR2	Homo sapiens
ENSG00000151422	HALLMARK_UV_RESPONSE_DN	0.541057	0	0	PK	FER	Homo sapiens
ENSG00000066468	HALLMARK_UV_RESPONSE_DN	0.524215	0	0	PK	FGFR2	Homo sapiens
ENSG00000162434	HALLMARK_UV_RESPONSE_DN	0.527389	0	0	PK	JAK1	Homo sapiens
ENSG00000030304	HALLMARK_UV_RESPONSE_DN	0.513921	0	0	PK	MUSK	Homo sapiens
ENSG00000134853	HALLMARK_UV_RESPONSE_DN	0.520103	0	0	PK	PDGFRA	Homo sapiens
ENSG00000185483	HALLMARK_UV_RESPONSE_DN	0.556583	0	0	PK	ROR1	Homo sapiens
ENSG00000102010	HALLMARK_UV_RESPONSE_DN	0.528991	0	0	PK	BMX	Homo sapiens
ENSG00000066056	HALLMARK_UV_RESPONSE_DN	0.580316	0	0	PK	TIE1	Homo sapiens
ENSG00000120156	HALLMARK_UV_RESPONSE_DN	0.712408	0	0	PK	TEK	Homo sapiens
ENSG00000140538	HALLMARK_UV_RESPONSE_DN	0.606318	0	0	PK	NTRK3	Homo sapiens
ENSG00000107779	HALLMARK_UV_RESPONSE_DN	0.54617	0	0	PK	BMPR1A	Homo sapiens
ENSG00000139567	HALLMARK_UV_RESPONSE_DN	0.572116	0	0	PK	ACVRL1	Homo sapiens
ENSG00000163513	HALLMARK_UV_RESPONSE_DN	0.742464	0	0	PK	TGFBR2	Homo sapiens
ENSG00000204217	HALLMARK_UV_RESPONSE_DN	0.713834	0	0	PK	BMPR2	Homo sapiens
ENSG00000144677	HALLMARK_UV_RESPONSE_DN	0.629929	0	0	PP	CTDSPL	Homo sapiens
ENSG00000184207	HALLMARK_UV_RESPONSE_DN	-0.504378	0	0	PP	PGP	Homo sapiens
ENSG00000158402	HALLMARK_UV_RESPONSE_DN	-0.583008	0	0	PP	CDC25C	Homo sapiens
ENSG00000213923	HALLMARK_WNT_BETA_CATENIN_SIGNALING	0.630273	0	0	PK	CSNK1E	Homo sapiens
