# Supplementary material for: Multi-Omics Analysis Reveals Immune Infiltration and Clinical Significance of Phosphorylation Modification Enzymes in Lung Adenocarcinoma
Source: Int J Mol Sci. 2025 Jan 26;26(3):1066. doi: 10.3390/ijms26031066 (PMC11817228; doi:10.3390/ijms26031066)
Supplement: Supplementary file 1 [file ijms-26-01066-s001.zip › Table S4.xlsx]

## Sheet: Sheet1
patient	cluster
GSM773540	1
GSM773541	2
GSM773542	2
GSM773543	1
GSM773544	1
GSM773545	2
GSM773546	2
GSM773547	1
GSM773548	1
GSM773549	1
GSM773550	1
GSM773551	2
GSM773552	2
GSM773553	1
GSM773554	1
GSM773555	2
GSM773556	2
GSM773557	2
GSM773558	2
GSM773559	2
GSM773560	2
GSM773561	1
GSM773562	2
GSM773563	2
GSM773564	1
GSM773565	2
GSM773566	1
GSM773567	1
GSM773568	2
GSM773569	2
GSM773570	1
GSM773571	1
GSM773572	2
GSM773573	2
GSM773574	2
GSM773575	2
GSM773576	1
GSM773577	2
GSM773578	2
GSM773579	2
GSM773580	2
GSM773581	2
GSM773582	2
GSM773583	2
GSM773584	2
GSM773585	2
GSM773586	2
GSM773587	2
GSM773588	1
GSM773589	2
GSM773590	2
GSM773591	2
GSM773592	2
GSM773593	2
GSM773594	1
GSM773595	1
GSM773596	1
GSM773597	2
GSM773598	1
GSM773599	2
GSM773600	2
GSM773601	2
GSM773602	1
GSM773603	2
GSM773604	2
GSM773605	2
GSM773606	1
GSM773607	1
GSM773608	1
GSM773609	1
GSM773610	1
GSM773611	1
GSM773612	2
GSM773613	2
GSM773614	1
GSM773615	1
GSM773616	2
GSM773617	1
GSM773618	1
GSM773619	1
GSM773620	1
GSM773621	2
GSM773622	1
GSM773623	1
GSM773624	1
GSM773625	1
GSM773626	2
GSM773627	1
GSM773628	2
GSM773629	1
GSM773630	2
GSM773631	1
GSM773632	1
GSM773633	2
GSM773634	1
GSM773635	1
GSM773636	2
GSM773637	1
GSM773638	1
GSM773639	2
GSM773640	1
GSM773641	2
GSM773642	2
GSM773643	2
GSM773644	2
GSM773645	2
GSM773646	1
GSM773647	1
GSM773648	2
GSM773649	2
GSM773650	1
GSM773651	2
GSM773652	1
GSM773653	1
GSM773654	2
GSM773655	1
GSM773656	1
GSM773657	1
GSM773658	2
GSM773659	2
GSM773660	2
GSM773661	2
GSM773662	1
GSM773663	1
GSM773664	1
GSM773665	2
GSM773666	2
GSM773667	2
GSM773668	1
GSM773669	2
GSM773670	1
GSM773671	1
GSM773672	2
GSM773673	2
GSM773674	2
GSM773675	1
GSM773676	2
GSM773677	2
GSM773678	2
GSM773679	2
GSM773680	1
GSM773681	1
GSM773682	1
GSM773683	2
GSM773684	1
GSM773685	1
GSM773686	1
GSM773687	1
GSM773688	1
GSM773689	1
GSM773690	1
GSM773691	1
GSM773692	1
GSM773693	1
GSM773694	2
GSM773695	1
GSM773696	1
GSM773697	2
GSM773698	2
GSM773699	1
GSM773700	1
GSM773701	1
GSM773702	1
GSM773703	2
GSM773704	1
GSM773705	1
GSM773706	1
GSM773707	1
GSM773708	1
GSM773709	1
GSM773710	1
GSM773711	1
GSM773712	1
GSM773713	1
GSM773714	2
GSM773715	2
GSM773716	2
GSM773717	2
GSM773718	1
GSM773719	1
GSM773720	1
GSM773721	1
GSM773722	1
GSM773723	2
GSM773724	1
GSM773725	1
GSM773726	1
GSM773727	2
GSM773728	1
GSM773729	1
GSM773730	2
GSM773731	1
GSM773732	1
GSM773733	1
GSM773734	1
GSM773735	1
GSM773736	1
GSM773737	2
GSM773738	1
GSM773739	1
GSM773740	2
GSM773741	1
GSM773742	2
GSM773743	1
GSM773744	1
GSM773745	2
GSM773746	2
GSM773747	1
GSM773748	1
GSM773749	2
GSM773750	1
GSM773751	2
GSM773752	1
GSM773753	1
GSM773754	1
GSM773755	1
GSM773756	2
GSM773757	1
GSM773758	1
GSM773759	1
GSM773760	1
GSM773761	1
GSM773762	1
GSM773763	1
GSM773764	2
GSM773765	1
GSM1019139	1
GSM1019140	1
GSM1019143	1
GSM1019144	2
GSM1019145	2
GSM1019147	1
GSM1019149	1
GSM1019150	2
GSM1019152	2
GSM1019153	1
GSM1019154	2
GSM1019158	2
GSM1019160	2
GSM1019162	2
GSM1019163	1
GSM1019164	2
GSM1019165	2
GSM1019166	1
GSM1019169	1
GSM1019170	2
GSM1019171	1
GSM1019174	2
GSM1019175	1
GSM1019176	1
GSM1019180	2
GSM1019181	1
GSM1019183	2
GSM1019185	1
GSM1019186	2
GSM1019187	2
GSM1019188	2
GSM1019190	1
GSM1019192	1
GSM1019194	1
GSM1019196	1
GSM1019197	2
GSM1019200	1
GSM1019203	2
GSM1019204	1
GSM1019205	2
GSM1019207	2
GSM1019210	2
GSM1019211	2
GSM1019213	2
GSM1019214	1
GSM1019216	2
GSM1019217	2
GSM1019218	2
GSM1019220	2
GSM1019224	2
GSM1019225	1
GSM1019228	1
GSM1019230	2
GSM1019234	2
GSM1019236	1
GSM1019239	2
GSM1019242	1
GSM1019243	2
GSM1019244	1
GSM1019247	2
GSM1019249	1
GSM1019253	2
GSM1019254	2
GSM1019256	2
GSM1019257	1
GSM1019258	1
GSM1019259	1
GSM1019260	2
GSM1019261	2
GSM1019264	2
GSM1019265	2
GSM1019268	2
GSM1019270	1
GSM1019272	1
GSM1019273	2
GSM1019274	2
GSM1019275	1
GSM1019283	1
GSM1019285	2
GSM1019286	2
GSM1019288	1
GSM1019289	2
GSM1019290	1
GSM1019292	2
GSM1019295	2
GSM1019298	2
GSM1019299	1
GSM1019300	1
GSM1019302	1
GSM1019303	2
GSM1019305	1
GSM1019308	1
GSM1019309	1
GSM1019310	1
GSM1019311	2
GSM1019312	2
GSM1019313	1
GSM1019314	2
GSM1019316	2
GSM1019318	2
GSM1019320	1
GSM1019321	2
GSM1019324	1
GSM1019328	2
GSM1019330	1
GSM1019332	2
GSM1854797	1
GSM1854798	1
GSM1854799	2
GSM1854800	2
GSM1854801	1
GSM1854802	2
GSM1854803	1
GSM1854804	1
GSM1854805	2
GSM1854806	1
GSM1854807	2
GSM1854808	1
GSM1854809	1
GSM1854810	2
GSM1854811	1
GSM1854812	1
GSM1854813	1
GSM1854814	2
GSM1854815	2
GSM1854816	2
GSM1854817	1
GSM1854818	2
GSM1854819	1
GSM1854820	2
GSM1854821	1
GSM1854822	1
GSM1854823	2
GSM1854824	2
GSM1854825	1
GSM1854826	1
GSM1854827	2
GSM1854828	1
GSM1854829	2
GSM1854830	1
GSM1854831	2
GSM1854832	1
GSM1854833	1
GSM1854834	2
GSM1854835	2
GSM1854836	1
GSM1854837	1
GSM1854838	2
GSM1854839	1
GSM1854840	1
GSM1854841	2
GSM1854842	1
GSM1854843	1
GSM1854844	1
GSM1854845	1
GSM1854846	1
GSM1854847	1
GSM1854848	1
GSM1854849	1
GSM1854850	1
GSM1854851	1
GSM1854852	1
GSM1854853	2
GSM1854854	1
GSM1854855	2
GSM1854856	2
GSM1854857	1
GSM1854858	2
GSM1854859	2
GSM1854860	1
GSM1854861	2
GSM1854862	1
GSM1854863	1
GSM1854864	1
GSM1854865	1
GSM1854866	2
GSM1854867	1
GSM1854868	2
GSM1854869	1
GSM1854870	2
GSM1854871	1
GSM1854872	1
GSM1854873	2
GSM1854874	1
GSM1854875	2
GSM1854876	2
GSM1854877	1
GSM1854878	2
GSM1854879	1
GSM1854880	2
GSM1854881	1
GSM1854882	1
GSM1854883	2
GSM1854884	2
GSM1854885	1
GSM1854886	2
GSM1854887	2
GSM1854888	1
GSM1854889	2
GSM1854890	1
GSM1854891	2
GSM1854892	2
GSM1854893	1
GSM1854894	1
GSM1854895	2
GSM1854896	1
GSM1854897	2
GSM1854898	1
GSM1854899	1
GSM1854900	1
GSM1854901	1
GSM1854902	1
GSM1854903	2
GSM1854904	1
GSM1854905	2
GSM1854906	1
GSM1854907	1
GSM1854908	2
GSM1854909	1
GSM1854910	2
GSM1854911	2
GSM1854912	2
GSM1854913	2
GSM1854914	2
GSM1854915	1
GSM1854916	1
GSM1854917	1
GSM1854918	1
GSM1854919	1
GSM1854920	1
GSM1854921	2
GSM1854922	1
GSM1854923	1
GSM1854924	1
GSM1854925	2
GSM1854926	2
GSM1854927	2
GSM1854928	1
GSM1854929	1
GSM1854930	1
GSM1854931	1
GSM1854932	2
GSM1854933	2
GSM1854934	1
GSM1854935	2
GSM1854936	1
GSM1854937	2
GSM1854938	2
GSM1854939	2
GSM1854940	1
GSM1854941	2
GSM1854942	2
GSM1854943	2
GSM1854944	2
GSM1854945	2
GSM1854946	1
GSM1854947	2
GSM1854948	1
GSM1854949	1
GSM1854950	1
GSM1854951	1
GSM1854952	1
GSM1854953	1
GSM1854954	2
GSM1854955	1
GSM1854956	2
GSM1854957	1
GSM1854958	1
GSM1854959	1
GSM1854960	1
GSM1854961	2
GSM1854962	1
GSM1854963	2
GSM1854964	1
GSM1854965	2
GSM1854966	1
GSM1854967	2
GSM1854968	2
GSM1854969	2
GSM1854970	2
GSM1854971	2
GSM1854972	1
GSM1854973	1
GSM1854974	1
GSM1854975	2
GSM1854976	2
GSM1854977	2
GSM1854978	1
GSM1854979	1
GSM1854980	1
GSM1854981	2
GSM1854982	1
GSM1854983	2
GSM1854984	1
GSM1854985	1
GSM1854986	2
GSM1854987	1
GSM1854988	1
GSM1854989	1
GSM1854990	1
GSM1854991	1
GSM1854992	2
GSM1854993	2
GSM1854994	1
GSM1854995	2
GSM1854996	2
GSM1854997	1
GSM1854998	1
GSM1854999	2
GSM1855000	2
GSM1855001	2
GSM1855002	1
GSM1855003	1
GSM1855004	1
GSM1855005	1
GSM1855006	1
GSM1855007	1
GSM1855008	1
GSM1855009	2
GSM1855010	1
GSM1855011	2
GSM1855012	2
GSM1855013	2
GSM1855014	1
GSM1855015	1
GSM1855016	2
GSM1855017	2
GSM1855018	2
GSM1855019	2
GSM1855020	2
GSM1855021	2
GSM1855022	2
GSM1855023	2
GSM1855024	1
GSM1855025	2
GSM1855026	2
GSM1855027	2
GSM1855028	2
GSM1855029	2
GSM1855030	2
GSM1855031	1
GSM1855032	1
GSM1855033	2
GSM1855034	1
GSM1855035	1
GSM1855036	1
GSM1855037	2
GSM1855038	2
GSM1855039	2
GSM1855040	2
GSM1855041	2
GSM1855042	2
GSM1855043	2
GSM1855044	1
GSM1855045	2
GSM1855046	1
GSM1855047	2
GSM1855048	1
GSM1855049	2
GSM1855050	2
GSM1855051	1
GSM1855052	2
GSM1855053	1
GSM1855054	1
GSM1855055	2
GSM1855056	1
GSM1855057	2
GSM1855058	2
GSM1855059	1
GSM1855060	2
GSM1855061	1
GSM1855062	2
GSM1855063	1
GSM1855064	2
GSM1855065	1
GSM1855066	1
GSM1855067	1
GSM1855068	2
GSM1855069	2
GSM1855070	1
GSM1855071	1
GSM1855072	2
GSM1855073	1
GSM1855074	1
GSM1855075	2
GSM1855076	1
GSM1855077	1
GSM1855078	2
GSM1855079	2
GSM1855080	1
GSM1855081	2
GSM1855082	1
GSM1855083	2
GSM1855084	1
GSM1855085	1
GSM1855086	1
GSM1855087	1
GSM1855088	1
GSM1855089	1
GSM1855090	2
GSM1855091	1
GSM1855092	1
GSM1855093	1
GSM1855094	2
GSM1855095	2
GSM1855096	2
GSM1855097	1
GSM1855098	1
GSM1855099	1
GSM1855100	1
GSM1855101	2
GSM1855102	2
GSM1855103	2
GSM1855104	2
GSM1855105	1
GSM1855106	2
GSM1855107	2
GSM1855108	2
GSM1855109	2
GSM1855110	2
GSM1855111	2
GSM1855112	1
GSM1855113	1
GSM1855114	2
GSM1855115	1
GSM1855116	2
GSM1855117	2
GSM1855118	2
GSM1855119	1
GSM1855120	2
GSM1855121	1
GSM1855122	2
GSM1855123	2
GSM1855124	2
GSM1855125	1
GSM1855126	1
GSM1855127	1
GSM1855128	2
GSM1855129	2
GSM1855130	1
GSM1855131	2
GSM1855132	2
GSM1855133	1
GSM1855134	1
GSM1855135	2
GSM1855136	2
GSM1855137	2
GSM1855138	2
GSM1855139	2
GSM1855140	1
GSM1855141	1
GSM1855142	2
GSM1855143	1
GSM1855144	1
GSM1855145	2
GSM1855146	2
GSM1855147	1
GSM1855148	2
GSM1855149	1
GSM1855150	2
GSM1855151	1
GSM1855152	1
GSM1855153	2
GSM1855154	2
GSM1855155	2
GSM1855156	2
GSM1855157	1
GSM1855158	1
GSM1855159	1
GSM1855160	2
GSM1855161	2
GSM1855162	1
GSM1855163	2
GSM1855164	2
GSM1855165	1
GSM1855166	2
GSM1855167	1
GSM1855168	1
GSM1855169	1
GSM1855170	2
GSM1855171	2
GSM1855172	1
GSM1855173	2
GSM1855174	2
GSM1855175	2
GSM1855176	2
GSM1855177	1
GSM1855178	2
GSM1855179	1
GSM1855180	1
GSM1855181	2
GSM1855182	1
GSM1855183	2
GSM1855184	2
GSM1855185	2
GSM1855186	2
GSM1855187	1
GSM1855188	1
GSM1855189	1
GSM1855190	2
GSM1855191	2
GSM1855192	1
GSM1855193	2
GSM1855194	1
GSM1855195	1
GSM1855196	2
GSM1855197	2
GSM1855198	2
GSM1855199	2
GSM1855200	2
GSM1855201	2
GSM1855202	2
GSM1855203	2
GSM1855204	1
GSM1855205	2
GSM1855206	2
GSM1855207	2
GSM1855208	2
GSM1855209	2
GSM1855210	2
GSM1855211	2
GSM1855212	1
GSM1855213	2
GSM1855214	1
GSM1855215	1
GSM1855216	1
GSM1855217	1
GSM1855218	1
GSM1855219	1
GSM1855220	2
GSM1855221	1
GSM1855222	1
GSM1855223	2
GSM1855224	2
GSM1855225	2
GSM1855226	1
GSM1855227	1
GSM1855228	2
GSM1855229	1
GSM1855230	2
GSM1855231	2
GSM1855232	2
GSM1855233	2
GSM1855234	2
GSM1855235	1
GSM1855236	2
GSM1855237	2
GSM1855238	2
