# Supplementary material for: Multi-Omics Analysis Reveals Immune Infiltration and Clinical Significance of Phosphorylation Modification Enzymes in Lung Adenocarcinoma
Source: Int J Mol Sci. 2025 Jan 26;26(3):1066. doi: 10.3390/ijms26031066 (PMC11817228; doi:10.3390/ijms26031066)
Supplement: Supplementary file 1 [file ijms-26-01066-s001.zip › Table S5.xlsx]

## Sheet: Sheet1
drug	cluster1_mean	cluster2_mean	p.value	state
Camptothecin_1003	29.3122	4.44531	8.29754e-15	1>2
Vinblastine_1004	2.11428e+11	5.37125e+08	7.84566e-05	1>2
Cisplatin_1005	1.70321e+13	699.733	7.6281e-17	1>2
Cytarabine_1006	2687.58	12.095	7.12257e-08	1>2
Docetaxel_1007	61.8902	78.9488	3.01263e-05	1<2
Gefitinib_1010	293.796	48.5673	0.000693487	1>2
Navitoclax_1011	1076.79	32.1267	1.12981e-05	1>2
Vorinostat_1012	2.45058e+09	70.0102	0.854671	1>2
Nilotinib_1013	657.608	110.537	0.000253559	1>2
Olaparib_1017	1997.55	140.635	0.000190733	1>2
Axitinib_1021	21.4156	33.3326	1.61047e-14	1<2
AZD7762_1022	487.928	8.34515	1.47883e-13	1>2
SB216763_1025	162.942	280.113	1.06511e-17	1<2
KU-55933_1030	81.8192	93.0387	5.28254e-05	1<2
Afatinib_1032	25.1327	10.0726	0.407043	1>2
Staurosporine_1034	5.89019e+06	0.695566	6.42041e-12	1>2
PLX-4720_1036	1003.63	175.83	0.00452952	1>2
NU7441_1038	13.7682	14.7557	0.083223	1<2
Doramapimod_1042	81.9667	144.688	8.79548e-27	1<2
Wee1 Inhibitor_1046	3.52147e+17	6.55598e+06	2.04846e-19	1>2
Nutlin-3a (-)_1047	7820.27	629.535	0.85966	1>2
Mirin_1048	5.25276e+09	4.10776e+06	0.00303196	1>2
PD173074_1049	405.466	103.535	0.000165497	1>2
ZM447439_1050	18.9564	23.3601	5.81227e-06	1<2
Alisertib_1051	4385.96	73.7746	2.39354e-07	1>2
RO-3306_1052	22.2529	20.3659	0.0038126	1>2
MK-2206_1053	28165.2	93.6383	0.399291	1>2
Palbociclib_1054	477.856	58.1238	0.725723	1>2
Dactolisib_1057	7.85424e+08	5.53068	0.0190215	1>2
Pictilisib_1058	1.81021e+20	57.7509	0.00217712	1>2
AZD8055_1059	0.93925	0.957939	0.0986722	1<2
PD0325901_1060	271.419	2.14047	8.19473e-08	1>2
Obatoclax Mesylate_1068	2043.41	20.3118	1.83634e-05	1>2
5-Fluorouracil_1073	4.72829e+10	842.835	5.42855e-19	1>2
Dasatinib_1079	526.989	74.51	4.15473e-08	1>2
Paclitaxel_1080	37262.1	2.31346e+06	3.11818e-09	1<2
Crizotinib_1083	216.378	38.3523	3.90271e-08	1>2
Rapamycin_1084	1.58243	0.264458	0.00592294	1>2
Sorafenib_1085	1023.49	49.0447	0.00498059	1>2
BI-2536_1086	3.05292	1.29515	9.40236e-18	1>2
Irinotecan_1088	960.505	175.134	2.85028e-11	1>2
Oxaliplatin_1089	50596.9	156.27	5.91067e-05	1>2
BMS-536924_1091	158.995	10.7137	5.98305e-05	1>2
GSK1904529A_1093	7686.22	202.85	0.000176882	1>2
Tozasertib_1096	22.0227	23.1978	0.463424	1<2
PF-4708671_1129	45.2182	76.8262	2.05877e-21	1<2
PRIMA-1MET_1131	1379.76	260.074	0.702591	1>2
Erlotinib_1168	159.231	15.0005	1.09698e-13	1>2
Niraparib_1177	240.15	113.279	0.00556026	1>2
MK-1775_1179	6.10717e+06	3.22843e+07	3.45363e-23	1<2
Dinaciclib_1180	33.1385	2955.3	0.0051534	1<2
Gemcitabine_1190	1.15394e+09	3.62567	9.57995e-16	1>2
Bortezomib_1191	0.0845929	0.016117	0.714664	1>2
GSK269962A_1192	16.6155	25.9309	3.66537e-17	1<2
SB505124_1194	9.22034	13.0749	7.18837e-20	1<2
Tamoxifen_1199	27215.8	102.2	0.938672	1>2
Fulvestrant_1200	2.63024e+08	46.5955	1.95659e-11	1>2
EPZ004777_1237	49726.9	336.053	0.00673789	1>2
YK-4-279_1239	3153654355986330	5.15723e+06	5.33859e-05	1>2
Daporinad_1248	160664	3.91089	3.9475e-08	1>2
BMS-345541_1249	3.07617e+09	61186.2	3.99288e-06	1>2
AZ960_1250	345.027	29.5863	0.619023	1>2
Talazoparib_1259	1943.05	54.6865	2.10212e-10	1>2
XAV939_1268	195.854	103.541	0.725292	1>2
Trametinib_1372	161.032	5.22376	0.094389	1>2
Dabrafenib_1373	603.915	149.951	0.0003622	1>2
Temozolomide_1375	15694.8	968.607	0.000325226	1>2
AZD5438_1401	10005	68076	0.204476	1<2
IAP_5620_1428	457.164	192.806	9.58652e-12	1>2
AZD2014_1441	4093.4	36.1868	0.125832	1>2
AZD1208_1449	444.062	246.236	0.000412826	1>2
AZD1332_1463	173.668	61.9944	0.00931056	1>2
Ruxolitinib_1507	269.011	134.305	2.79602e-06	1>2
Linsitinib_1510	165.701	86.5856	0.183021	1>2
Epirubicin_1511	1.06307e+11	221.387	0.0004917	1>2
Cyclophosphamide_1512	4.4837e+09	587.533	0.00757419	1>2
Pevonedistat_1529	1.85128e+12	3150.55	3.04827e-17	1>2
Sapitinib_1549	383.681	103.769	0.28015	1>2
Uprosertib_1553	316.34	111.33	0.51943	1>2
LCL161_1557	411.362	139.708	3.71967e-17	1>2
Lapatinib_1558	203735	571.08	0.0389485	1>2
Luminespib_1559	8.31008e+08	12.8398	0.381487	1>2
Alpelisib_1560	4.06747e+07	524.361	1.03416e-09	1>2
Taselisib_1561	3.10872e+06	49.3255	9.53502e-06	1>2
EPZ5676_1563	9861.99	555.524	0.000105082	1>2
SCH772984_1564	1250.45	21.4579	1.37883e-15	1>2
IWP-2_1576	77.4576	18.4672	0.00444067	1>2
Leflunomide_1578	555.611	161.285	0.257762	1>2
Entinostat_1593	2836.24	253.855	0.585039	1>2
OSI-027_1594	171.905	171.325	0.400531	1>2
LGK974_1598	5.58419e+07	305.583	5.69859e-05	1>2
VE-822_1613	1060.8	111.993	0.00027664	1>2
WZ4003_1614	64.0605	59.2812	0.904936	1>2
CZC24832_1615	1401.83	184.172	2.09932e-05	1>2
AZD5582_1617	21.9511	80.0157	0.47187	1<2
GSK2606414_1618	2683.28	62.7906	1.28778e-13	1>2
PFI3_1620	916.407	259.136	0.00667981	1>2
PCI-34051_1621	1396	517.846	0.305139	1>2
Wnt-C59_1622	716.855	93.9082	3.70947e-05	1>2
I-BET-762_1624	98.7942	45.5076	4.17983e-05	1>2
RVX-208_1625	217.033	121.384	9.69617e-07	1>2
OTX015_1626	36.4872	24.3405	0.0572901	1>2
GSK343_1627	28.8585	23.3865	0.0560236	1>2
ML323_1629	1398075366558170	240.432	8.43362e-06	1>2
Entospletinib_1630	77.9025	57.9474	0.0351982	1>2
PRT062607_1631	2962.12	35.3869	2.92999e-05	1>2
Ribociclib_1632	42.6718	57.0875	1.97805e-27	1<2
AGI-6780_1634	5331.74	93.2614	1.64607e-06	1>2
Picolinici-acid_1635	592.784	234.078	0.25752	1>2
AZD5153_1706	38.4929	14.0927	0.0153319	1>2
CDK9_5576_1708	55108.3	591.543	0.289962	1>2
CDK9_5038_1709	187869	33239.9	0.251293	1>2
Eg5_9814_1712	16676.2	37919.6	0.00777881	1<2
ERK_2440_1713	10826.1	148.003	0.0066567	1>2
ERK_6604_1714	4358.22	43.3037	1.00071e-06	1>2
IRAK4_4710_1716	641.91	264.143	0.201818	1>2
JAK1_8709_1718	102.664	98.129	0.112899	1>2
AZD5991_1720	1966.68	434.55	0.0196007	1>2
PAK_5339_1730	21.9534	12.2288	7.74873e-05	1>2
TAF1_5496_1732	581745	248.424	1.42364e-05	1>2
ULK1_4989_1733	4.45402e+07	12.164	2.66929e-07	1>2
VSP34_8731_1734	596.466	36.2363	0.38941	1>2
Selumetinib_1736	1667.84	108.297	0.0584529	1>2
IGF1R_3801_1738	64480.2	12.3427	5.19269e-05	1>2
JAK_8517_1739	3598.37	62.3176	0.753029	1>2
AZD4547_1786	2936.91	37.5982	8.76415e-16	1>2
Ibrutinib_1799	406.485	188.641	0.941413	1>2
Zoledronate_1802	7956.6	145.548	0.00503414	1>2
Acetalax_1804	360.523	234.065	0.685893	1>2
Oxaliplatin_1806	1515.34	242.304	0.0347518	1>2
Carmustine_1807	2210.63	603.545	0.000159514	1>2
Topotecan_1808	10.0659	63.2471	0.0375041	1<2
Teniposide_1809	236.356	11947.8	5.07134e-06	1<2
Mitoxantrone_1810	65.2352	10.9541	0.471163	1>2
Dactinomycin_1811	15.0867	0.731887	8.61601e-06	1>2
Fludarabine_1813	497.502	290.078	0.00326632	1>2
Nelarabine_1814	1009.66	636.21	0.00109559	1>2
Fulvestrant_1816	332.68	115.131	1.93684e-06	1>2
Vincristine_1818	6734883131039340	47718.4	0.00335616	1>2
Docetaxel_1819	1021755084494620	23137.3	3.24947e-07	1>2
Podophyllotoxin bromide_1825	110604	31.6318	0.0086446	1>2
Dihydrorotenone_1827	16.1175	3.61476	7.12305e-05	1>2
Gallibiscoquinazole_1830	219.928	18.4578	4.09891e-12	1>2
Elephantin_1835	8.66833e+09	2.0925e+06	0.865022	1>2
Sinularin_1838	112.819	108.776	0.0921714	1>2
Sabutoclax_1849	2.52628	2.67453	0.102963	1<2
LY2109761_1852	3467.66	533.658	0.000374282	1>2
OF-1_1853	18557.3	170.211	0.00513365	1>2
MN-64_1854	547.128	235.83	0.336757	1>2
KRAS (G12C) Inhibitor-12_1855	150677	2.1137e+06	0.115001	1<2
MG-132_1862	0.82216	0.290251	0.499804	1>2
BDP-00009066_1866	4848.37	1981.94	0.000347297	1>2
Buparlisib_1873	462.479	70.7538	0.471702	1>2
Ulixertinib_1908	962.67	18.9859	4.4882e-07	1>2
Venetoclax_1909	19.2411	11.374	0.0035848	1>2
ABT737_1910	139.86	23.6863	0.885407	1>2
Dactinomycin_1911	4.28382e+07	117042	0.277573	1>2
Afuresertib_1912	504.505	40.2192	0.409974	1>2
AGI-5198_1913	323.246	157.672	0.0677828	1>2
AZD3759_1915	92.6882	18.7814	1.21257e-07	1>2
AZD5363_1916	3466.76	60.7432	0.126971	1>2
AZD6738_1917	5.34853e+07	7292.49	1.4668e-13	1>2
AZD8186_1918	1542.36	72.0803	0.93873	1>2
Osimertinib_1919	944.302	32.3209	0.00520487	1>2
Cediranib_1922	117.475	13.9664	0.000138199	1>2
Ipatasertib_1924	14837.8	106.286	3.24047e-05	1>2
GDC0810_1925	1982.42	229.465	4.06607e-08	1>2
GNE-317_1926	2.11585e+13	17.1736	0.994932	1>2
GSK2578215A_1927	314.794	172.511	0.101757	1>2
I-BRD9_1928	5743.58	179.027	7.10171e-06	1>2
Telomerase Inhibitor IX_1930	103574	54.4966	2.18935e-07	1>2
MIRA-1_1931	10870.1	488.938	2.42248e-05	1>2
NVP-ADW742_1932	55.0723	27.5964	0.00359539	1>2
P22077_1933	14988.6	302.914	0.00991968	1>2
Savolitinib_1936	262.759	17.9851	2.49511e-27	1>2
UMI-77_1939	232.462	1396.17	0.65112	1<2
WIKI4_1940	55.7258	42.46	0.00440081	1>2
Sepantronium bromide_1941	3.82545	26903	0.00056313	1<2
MIM1_1996	166.721	74.2557	1.19804e-09	1>2
WEHI-539_1997	63.7334	62.1363	0.983139	1>2
BPD-00008900_1998	1864.73	185.755	0.000326663	1>2
Foretinib_2040	203.57	6.30113	5.36025e-14	1>2
BIBR-1532_2043	1689.47	268.345	0.00466163	1>2
Pyridostatin_2044	1.38066e+06	89.1001	0.000318879	1>2
AMG-319_2045	2736.3	167.006	7.63146e-11	1>2
MK-8776_2046	11549.7	88.2056	1.06878e-19	1>2
Ulixertinib_2047	898.137	23.4067	0.00830335	1>2
Vinorelbine_2048	1.0531e+07	1.45934e+08	7.92433e-06	1<2
VX-11e_2096	29370.2	28.2818	1.44604e-12	1>2
Uprosertib_2106	857.884	64.3044	0.00575887	1>2
LJI308_2107	20908.3	414.23	6.19022e-05	1>2
AZ6102_2109	6265.79	137.962	0.169661	1>2
GSK591_2110	193.329	128.369	0.16573	1>2
VE821_2111	12973.6	222.545	5.71678e-19	1>2
AZD6482_2169	24.4292	36.1052	4.21454e-10	1<2
AT13148_2170	1.25031e+18	1985.73	2.14449e-08	1>2
BMS-754807_2171	2.07767	5.08474	8.58237e-17	1<2
JQ1_2172	16.2071	13.3361	0.699186	1>2
