# Supplementary material for: Multi-Omics Analysis Reveals Immune Infiltration and Clinical Significance of Phosphorylation Modification Enzymes in Lung Adenocarcinoma
Source: Int J Mol Sci. 2025 Jan 26;26(3):1066. doi: 10.3390/ijms26031066 (PMC11817228; doi:10.3390/ijms26031066)
Supplement: Supplementary file 1 [file ijms-26-01066-s001.zip › Table S6.xlsx]

## Sheet: TCGA-LUAD
sample	OS	_PATIENT	OS.time	PC1	PC2	id	risk_score	group
TCGA-NJ-A4YI-01A	1	TCGA-NJ-A4YI	4	2.96844	43.4743	TCGA-NJ-A4YI-01A-11R-A262-07	46.4427	High
TCGA-55-8506-01A	0	TCGA-55-8506	11	14.1633	-4.58018	TCGA-55-8506-01A-11R-2403-07	9.58317	High
TCGA-NJ-A55O-01A	0	TCGA-NJ-A55O	13	-44.0655	31.7113	TCGA-NJ-A55O-01A-11R-A262-07	-12.3543	low
TCGA-35-3615-01A	0	TCGA-35-3615	14	-54.6126	44.1812	TCGA-35-3615-01A-01R-0946-07	-10.4314	low
TCGA-NJ-A55A-01A	0	TCGA-NJ-A55A	15	11.6532	45.0585	TCGA-NJ-A55A-01A-11R-A262-07	56.7117	High
TCGA-97-7938-01A	1	TCGA-97-7938	18	26.2703	35.9778	TCGA-97-7938-01A-11R-2170-07	62.2481	High
TCGA-86-8672-01A	1	TCGA-86-8672	19	-49.5257	-19.3297	TCGA-86-8672-01A-21R-2403-07	-68.8554	low
TCGA-50-6673-01A	1	TCGA-50-6673	22	150.465	33.2291	TCGA-50-6673-01A-11R-1949-07	183.694	High
TCGA-86-8074-01A	0	TCGA-86-8074	24	125.79	-8.15015	TCGA-86-8074-01A-11R-2241-07	117.64	High
TCGA-55-A493-01A	0	TCGA-55-A493	28	65.1835	-85.4409	TCGA-55-A493-01A-11R-A24H-07	-20.2574	low
TCGA-93-A4JO-01A	1	TCGA-93-A4JO	33	-38.2212	14.1606	TCGA-93-A4JO-01A-21R-A24X-07	-24.0605	low
TCGA-91-6849-01A	0	TCGA-91-6849	35	-48.3916	51.7074	TCGA-91-6849-01A-11R-1949-07	3.31587	High
TCGA-91-8499-01A	0	TCGA-91-8499	36	-36.9516	-106.68	TCGA-91-8499-01A-11R-2403-07	-143.632	low
TCGA-73-4677-01A	1	TCGA-73-4677	38	-41.6806	44.286	TCGA-73-4677-01A-01R-1206-07	2.60545	High
TCGA-99-8032-01A	0	TCGA-99-8032	44	-45.0203	14.531	TCGA-99-8032-01A-11R-2241-07	-30.4893	low
TCGA-91-A4BC-01A	0	TCGA-91-A4BC	44	-52.7298	10.5696	TCGA-91-A4BC-01A-11R-A24H-07	-42.1602	low
TCGA-55-8616-01A	0	TCGA-55-8616	48	-3.06738	28.4571	TCGA-55-8616-01A-11R-2403-07	25.3897	High
TCGA-NJ-A4YP-01A	0	TCGA-NJ-A4YP	50	-47.5651	12.2726	TCGA-NJ-A4YP-01A-11R-A262-07	-35.2925	low
TCGA-L9-A5IP-01A	1	TCGA-L9-A5IP	58	3.72144	1.02168	TCGA-L9-A5IP-01A-21R-A39D-07	4.74311	High
TCGA-91-6830-01A	0	TCGA-91-6830	60	-9.07529	5.06567	TCGA-91-6830-01A-11R-1949-07	-4.00962	High
TCGA-64-5775-01A	1	TCGA-64-5775	62	5.61898	-91.1558	TCGA-64-5775-01A-01R-1628-07	-85.5369	low
TCGA-05-5715-01A	0	TCGA-05-5715	62	-30.6148	17.0743	TCGA-05-5715-01A-01R-1628-07	-13.5405	low
TCGA-MP-A4TC-01A	1	TCGA-MP-A4TC	74	-5.395	-33.4216	TCGA-MP-A4TC-01A-11R-A24X-07	-38.8166	low
TCGA-91-6835-01A	0	TCGA-91-6835	79	33.1939	-0.410304	TCGA-91-6835-01A-11R-1858-07	32.7836	High
TCGA-MN-A4N5-01A	0	TCGA-MN-A4N5	84	-13.2703	-24.2441	TCGA-MN-A4N5-01A-11R-A24X-07	-37.5144	low
TCGA-95-8494-01A	0	TCGA-95-8494	84	61.409	-48.5846	TCGA-95-8494-01A-11R-2326-07	12.8243	High
TCGA-95-7562-01A	1	TCGA-95-7562	87	31.1445	-74.3977	TCGA-95-7562-01A-11R-2241-07	-43.2533	low
TCGA-05-4415-01A	1	TCGA-05-4415	91	184.704	-78.2171	TCGA-05-4415-01A-22R-1858-07	106.487	High
TCGA-44-2666-01A	1	TCGA-44-2666	97	-38.4538	37.2758	TCGA-44-2666-01A-01R-A278-07	-1.17807	High
TCGA-44-2666-01A	1	TCGA-44-2666	97	-25.6148	19.991	TCGA-44-2666-01A-01R-0946-07	-5.62378	High
TCGA-44-2666-01B	1	TCGA-44-2666	97	-3.72701	42.3362	TCGA-44-2666-01B-02R-A277-07	38.6092	High
TCGA-55-A490-01A	1	TCGA-55-A490	99	37.2096	-1.35203	TCGA-55-A490-01A-11R-A466-07	35.8576	High
TCGA-86-A4D0-01A	1	TCGA-86-A4D0	116	-36.2099	-101.402	TCGA-86-A4D0-01A-11R-A24H-07	-137.612	low
TCGA-55-6975-01A	1	TCGA-55-6975	118	-20.2816	-49.5161	TCGA-55-6975-01A-11R-1949-07	-69.7977	low
TCGA-55-7727-01A	0	TCGA-55-7727	119	-1.45218	-31.7956	TCGA-55-7727-01A-11R-2170-07	-33.2478	low
TCGA-50-6591-01A	1	TCGA-50-6591	119	950.241	-33.0648	TCGA-50-6591-01A-11R-1755-07	917.176	High
TCGA-05-4250-01A	1	TCGA-05-4250	121	-14.0195	-92.0089	TCGA-05-4250-01A-01R-1107-07	-106.028	low
TCGA-86-8055-01A	1	TCGA-86-8055	124	205.692	44.0636	TCGA-86-8055-01A-11R-2241-07	249.756	High
TCGA-69-8255-01A	0	TCGA-69-8255	129	33.2751	-155.535	TCGA-69-8255-01A-11R-2287-07	-122.26	low
TCGA-73-4670-01A	0	TCGA-73-4670	131	-27.2364	-42.6738	TCGA-73-4670-01A-01R-1206-07	-69.9102	low
TCGA-38-A44F-01A	0	TCGA-38-A44F	133	-45.179	46.025	TCGA-38-A44F-01A-11R-A24H-07	0.846036	High
TCGA-69-7978-01A	0	TCGA-69-7978	134	-10.7314	-1.8577	TCGA-69-7978-01A-11R-2187-07	-12.5891	low
TCGA-86-8056-01A	0	TCGA-86-8056	139	-4.97125	15.7103	TCGA-86-8056-01A-11R-2241-07	10.739	High
TCGA-62-8394-01A	1	TCGA-62-8394	139	6.77458	-37.4595	TCGA-62-8394-01A-11R-2326-07	-30.6849	low
TCGA-67-6216-01A	0	TCGA-67-6216	141	-18.8489	31.9405	TCGA-67-6216-01A-11R-1755-07	13.0916	High
TCGA-05-5423-01A	0	TCGA-05-5423	151	-22.33	18.8578	TCGA-05-5423-01A-01R-1628-07	-3.47225	High
TCGA-55-8092-01A	1	TCGA-55-8092	154	-52.734	29.8707	TCGA-55-8092-01A-11R-2241-07	-22.8633	low
TCGA-MP-A4T8-01A	1	TCGA-MP-A4T8	161	-37.9757	1.16453	TCGA-MP-A4T8-01A-11R-A24X-07	-36.8111	low
TCGA-97-8174-01A	1	TCGA-97-8174	164	-36.9819	49.3211	TCGA-97-8174-01A-11R-2287-07	12.3392	High
TCGA-69-7765-01A	0	TCGA-69-7765	165	-10.9056	29.3644	TCGA-69-7765-01A-11R-2170-07	18.4588	High
TCGA-MP-A4T7-01A	1	TCGA-MP-A4T7	167	-36.2806	-3.6362	TCGA-MP-A4T7-01A-11R-A24X-07	-39.9168	low
TCGA-55-6712-01A	1	TCGA-55-6712	171	15.4548	1.74578	TCGA-55-6712-01A-11R-1858-07	17.2006	High
TCGA-78-7146-01A	1	TCGA-78-7146	173	72.6555	-159.218	TCGA-78-7146-01A-11R-2039-07	-86.5622	low
TCGA-67-6215-01A	0	TCGA-67-6215	174	-5.066	10.9519	TCGA-67-6215-01A-11R-1755-07	5.88591	High
TCGA-55-6978-01A	1	TCGA-55-6978	176	2.37361	-93.2775	TCGA-55-6978-01A-11R-1949-07	-90.9039	low
TCGA-86-6851-01A	0	TCGA-86-6851	179	-27.7845	29.9257	TCGA-86-6851-01A-11R-1949-07	2.14114	High
TCGA-78-7158-01A	1	TCGA-78-7158	179	-19.9869	29.0314	TCGA-78-7158-01A-11R-2039-07	9.04453	High
TCGA-35-4123-01A	0	TCGA-35-4123	182	-16.9911	-41.8593	TCGA-35-4123-01A-01R-1107-07	-58.8505	low
TCGA-69-7974-01A	0	TCGA-69-7974	184	-8.18031	-30.0448	TCGA-69-7974-01A-11R-2187-07	-38.2252	low
TCGA-93-8067-01A	0	TCGA-93-8067	186	-29.1509	-43.6279	TCGA-93-8067-01A-11R-2287-07	-72.7788	low
TCGA-69-7761-01A	0	TCGA-69-7761	186	-38.9377	-4.5092	TCGA-69-7761-01A-11R-2170-07	-43.4469	low
TCGA-55-7914-01A	1	TCGA-55-7914	187	-29.9648	19.8975	TCGA-55-7914-01A-11R-2170-07	-10.0673	low
TCGA-50-6595-01A	1	TCGA-50-6595	189	180.351	-45.7937	TCGA-50-6595-01A-12R-1858-07	134.557	High
TCGA-L9-A443-01A	1	TCGA-L9-A443	193	8.69611	23.7275	TCGA-L9-A443-01A-12R-A24H-07	32.4237	High
TCGA-69-7760-01A	0	TCGA-69-7760	202	81.6944	32.3409	TCGA-69-7760-01A-11R-2170-07	114.035	High
TCGA-71-8520-01A	1	TCGA-71-8520	210	114.648	19.5951	TCGA-71-8520-01A-11R-2403-07	134.243	High
TCGA-44-7662-01A	0	TCGA-44-7662	218	-3.31081	-34.1932	TCGA-44-7662-01A-11R-2066-07	-37.504	low
TCGA-91-6848-01A	0	TCGA-91-6848	224	3.11089	-90.9036	TCGA-91-6848-01A-11R-1949-07	-87.7927	low
TCGA-35-4122-01A	0	TCGA-35-4122	225	-45.715	-35.1785	TCGA-35-4122-01A-01R-1107-07	-80.8935	low
TCGA-69-7973-01A	0	TCGA-69-7973	230	-14.3611	-96.3772	TCGA-69-7973-01A-11R-2187-07	-110.738	low
TCGA-55-6979-01A	1	TCGA-55-6979	237	8.13849	-10.3351	TCGA-55-6979-01A-11R-1949-07	-2.1966	High
TCGA-55-7284-01B	1	TCGA-55-7284	243	-16.898	39.4733	TCGA-55-7284-01B-11R-2241-07	22.5753	High
TCGA-78-7536-01A	1	TCGA-78-7536	244	0.257944	-119.159	TCGA-78-7536-01A-11R-2066-07	-118.901	low
TCGA-05-4402-01A	1	TCGA-05-4402	244	92.371	34.1814	TCGA-05-4402-01A-01R-1206-07	126.552	High
TCGA-50-5072-01A	1	TCGA-50-5072	250	-11.9588	-96.3759	TCGA-50-5072-01A-21R-1858-07	-108.335	low
TCGA-71-6725-01A	0	TCGA-71-6725	256	20.719	21.3339	TCGA-71-6725-01A-11R-1858-07	42.0529	High
TCGA-50-5936-01A	1	TCGA-50-5936	257	-13.1038	1.55223	TCGA-50-5936-01A-11R-1628-07	-11.5515	low
TCGA-78-7166-01A	1	TCGA-78-7166	258	-54.9418	27.7474	TCGA-78-7166-01A-12R-2066-07	-27.1943	low
TCGA-49-AAR9-01A	1	TCGA-49-AAR9	260	-34.1553	-63.747	TCGA-49-AAR9-01A-21R-A41B-07	-97.9024	low
TCGA-44-8120-01A	0	TCGA-44-8120	260	-23.1901	24.7944	TCGA-44-8120-01A-11R-2241-07	1.60431	High
TCGA-35-5375-01A	0	TCGA-35-5375	264	-46.7139	-50.6787	TCGA-35-5375-01A-01R-1628-07	-97.3927	low
TCGA-49-4507-01A	1	TCGA-49-4507	268	-38.7024	-8.30919	TCGA-49-4507-01A-01R-1206-07	-47.0116	low
TCGA-05-4418-01A	1	TCGA-05-4418	274	-40.7448	8.11862	TCGA-05-4418-01A-01R-1206-07	-32.6262	low
TCGA-05-5429-01A	1	TCGA-05-5429	275	-43.7938	-3.4135	TCGA-05-5429-01A-01R-1628-07	-47.2073	low
TCGA-73-4676-01A	1	TCGA-73-4676	281	13.6842	-42.2624	TCGA-73-4676-01A-01R-1755-07	-28.5782	low
TCGA-50-5930-01A	1	TCGA-50-5930	282	-48.1822	36.5382	TCGA-50-5930-01A-11R-1755-07	-11.644	low
TCGA-44-8119-01A	0	TCGA-44-8119	285	-42.2871	-35.9065	TCGA-44-8119-01A-11R-2241-07	-78.1935	low
TCGA-44-A47B-01A	0	TCGA-44-A47B	287	-36.1748	2.49966	TCGA-44-A47B-01A-11R-A24H-07	-33.6751	low
TCGA-78-7161-01A	1	TCGA-78-7161	291	-40.5599	21.1152	TCGA-78-7161-01A-11R-2039-07	-19.4447	low
TCGA-4B-A93V-01A	1	TCGA-4B-A93V	300	-51.7103	18.0483	TCGA-4B-A93V-01A-11R-A39D-07	-33.662	low
TCGA-05-4396-01A	1	TCGA-05-4396	303	-20.5292	25.3462	TCGA-05-4396-01A-21R-1858-07	4.81708	High
TCGA-L9-A444-01A	0	TCGA-L9-A444	307	37.3083	37.5457	TCGA-L9-A444-01A-21R-A24H-07	74.854	High
TCGA-MP-A4TD-01A	1	TCGA-MP-A4TD	307	-51.7158	26.5351	TCGA-MP-A4TD-01A-32R-A262-07	-25.1807	low
TCGA-50-7109-01A	1	TCGA-50-7109	308	-38.7289	-44.4942	TCGA-50-7109-01A-11R-2039-07	-83.2231	low
TCGA-91-6831-01A	0	TCGA-91-6831	310	-6.57846	-58.2791	TCGA-91-6831-01A-11R-1858-07	-64.8575	low
TCGA-78-8660-01A	1	TCGA-78-8660	321	-36.2548	-50.3862	TCGA-78-8660-01A-11R-2403-07	-86.641	low
TCGA-78-7542-01A	1	TCGA-78-7542	321	49.4864	-100.621	TCGA-78-7542-01A-21R-2066-07	-51.1349	low
TCGA-91-6828-01A	0	TCGA-91-6828	323	-19.894	-21.6961	TCGA-91-6828-01A-11R-1858-07	-41.5901	low
TCGA-50-6593-01A	1	TCGA-50-6593	336	12.7831	-20.2665	TCGA-50-6593-01A-11R-1755-07	-7.4834	High
TCGA-MP-A4TF-01A	1	TCGA-MP-A4TF	336	100.2	23.8917	TCGA-MP-A4TF-01A-11R-A262-07	124.092	High
TCGA-MP-A4TJ-01A	1	TCGA-MP-A4TJ	339	-30.1697	17.1327	TCGA-MP-A4TJ-01A-51R-A262-07	-13.037	low
TCGA-73-A9RS-01A	1	TCGA-73-A9RS	340	-32.0954	-59.8023	TCGA-73-A9RS-01A-11R-A41B-07	-91.8977	low
TCGA-55-7907-01A	1	TCGA-55-7907	343	-32.7563	5.49759	TCGA-55-7907-01A-11R-2170-07	-27.2587	low
TCGA-44-A47G-01A	0	TCGA-44-A47G	351	-33.0704	30.2826	TCGA-44-A47G-01A-21R-A24H-07	-2.78774	High
TCGA-86-8585-01A	0	TCGA-86-8585	353	-51.4648	-9.17694	TCGA-86-8585-01A-11R-2403-07	-60.6418	low
TCGA-38-4631-01A	1	TCGA-38-4631	354	-42.3389	-49.5958	TCGA-38-4631-01A-01R-1755-07	-91.9347	low
TCGA-49-6761-01A	0	TCGA-49-6761	354	194.676	18.8902	TCGA-49-6761-01A-31R-1949-07	213.566	High
TCGA-05-4422-01A	0	TCGA-05-4422	365	-43.2709	-4.62121	TCGA-05-4422-01A-01R-1206-07	-47.8921	low
TCGA-50-6594-01A	1	TCGA-50-6594	370	-26.8324	-50.2563	TCGA-50-6594-01A-11R-1755-07	-77.0887	low
TCGA-91-6840-01A	0	TCGA-91-6840	372	-12.2478	-31.551	TCGA-91-6840-01A-11R-1949-07	-43.7987	low
TCGA-55-8620-01A	1	TCGA-55-8620	375	-45.8374	-48.2169	TCGA-55-8620-01A-11R-2403-07	-94.0542	low
TCGA-86-6562-01A	1	TCGA-86-6562	376	22.7841	5.31169	TCGA-86-6562-01A-11R-1755-07	28.0958	High
TCGA-95-7944-01A	0	TCGA-95-7944	377	19.3257	-8.62923	TCGA-95-7944-01A-11R-2187-07	10.6964	High
TCGA-49-4490-01A	1	TCGA-49-4490	385	-24.3403	46.7306	TCGA-49-4490-01A-21R-1858-07	22.3903	High
TCGA-44-8117-01A	0	TCGA-44-8117	385	25.5436	17.768	TCGA-44-8117-01A-11R-2241-07	43.3116	High
TCGA-67-3774-01A	0	TCGA-67-3774	385	-49.692	32.2439	TCGA-67-3774-01A-01R-0946-07	-17.448	low
TCGA-69-7979-01A	0	TCGA-69-7979	408	-21.4722	-5.98704	TCGA-69-7979-01A-11R-2187-07	-27.4593	low
TCGA-44-A4SU-01A	1	TCGA-44-A4SU	409	5.06527	50.6355	TCGA-44-A4SU-01A-11R-A24X-07	55.7008	High
TCGA-69-8254-01A	0	TCGA-69-8254	409	-28.5226	40.1622	TCGA-69-8254-01A-11R-2287-07	11.6396	High
TCGA-69-7980-01A	0	TCGA-69-7980	411	-9.42484	-14.4392	TCGA-69-7980-01A-11R-2187-07	-23.8641	low
TCGA-62-A46Y-01A	1	TCGA-62-A46Y	414	3.88011	13.7569	TCGA-62-A46Y-01A-11R-A24H-07	17.637	High
TCGA-69-7764-01A	0	TCGA-69-7764	414	-22.0136	17.99	TCGA-69-7764-01A-11R-2170-07	-4.02353	High
TCGA-86-A4P7-01A	0	TCGA-86-A4P7	415	-14.9399	29.5213	TCGA-86-A4P7-01A-11R-A24X-07	14.5815	High
TCGA-44-A4SS-01A	0	TCGA-44-A4SS	415	-35.5675	-0.420162	TCGA-44-A4SS-01A-11R-A24X-07	-35.9876	low
TCGA-55-8619-01A	0	TCGA-55-8619	416	-44.037	43.6015	TCGA-55-8619-01A-11R-2403-07	-0.435449	High
TCGA-91-6836-01A	0	TCGA-91-6836	417	37.5553	-146.165	TCGA-91-6836-01A-21R-1858-07	-108.61	low
TCGA-55-8507-01A	0	TCGA-55-8507	418	-37.7006	-26.5194	TCGA-55-8507-01A-11R-2403-07	-64.22	low
TCGA-67-6217-01A	0	TCGA-67-6217	422	48.791	67.7249	TCGA-67-6217-01A-11R-1755-07	116.516	High
TCGA-86-8668-01A	0	TCGA-86-8668	423	201.481	75.5396	TCGA-86-8668-01A-11R-2403-07	277.02	High
TCGA-53-7813-01A	0	TCGA-53-7813	424	-46.102	14.5463	TCGA-53-7813-01A-11R-2170-07	-31.5558	low
TCGA-69-8253-01A	0	TCGA-69-8253	426	-49.9876	33.7103	TCGA-69-8253-01A-11R-2287-07	-16.2773	low
TCGA-05-4384-01A	0	TCGA-05-4384	426	-39.987	40.5194	TCGA-05-4384-01A-01R-1755-07	0.532365	High
TCGA-67-3773-01A	0	TCGA-67-3773	427	-30.0168	45.2748	TCGA-67-3773-01A-01R-0946-07	15.2581	High
TCGA-49-4505-01A	1	TCGA-49-4505	428	-7.48029	46.1377	TCGA-49-4505-01A-01R-1206-07	38.6574	High
TCGA-MP-A4TI-01A	1	TCGA-MP-A4TI	429	-28.5872	-35.9312	TCGA-MP-A4TI-01A-21R-A24X-07	-64.5184	low
TCGA-50-5931-01A	1	TCGA-50-5931	434	-17.4702	-45.1436	TCGA-50-5931-01A-11R-1755-07	-62.6138	low
TCGA-91-8497-01A	1	TCGA-91-8497	434	-37.0552	53.6686	TCGA-91-8497-01A-11R-2403-07	16.6134	High
TCGA-L4-A4E6-01A	0	TCGA-L4-A4E6	435	-43.5482	47.0283	TCGA-L4-A4E6-01A-11R-A24H-07	3.48012	High
TCGA-55-6543-01A	0	TCGA-55-6543	435	-10.3643	41.3314	TCGA-55-6543-01A-11R-1755-07	30.9671	High
TCGA-97-8179-01A	0	TCGA-97-8179	435	-33.0891	12.7868	TCGA-97-8179-01A-11R-2287-07	-20.3023	low
TCGA-55-8505-01A	0	TCGA-55-8505	440	-33.4064	-5.20379	TCGA-55-8505-01A-11R-2403-07	-38.6102	low
TCGA-55-A4DF-01A	1	TCGA-55-A4DF	440	-28.9048	-117.707	TCGA-55-A4DF-01A-11R-A24H-07	-146.612	low
TCGA-55-7725-01A	0	TCGA-55-7725	442	-4.66468	36.7104	TCGA-55-7725-01A-11R-2170-07	32.0457	High
TCGA-L9-A50W-01A	1	TCGA-L9-A50W	442	-0.609819	47.8455	TCGA-L9-A50W-01A-12R-A39D-07	47.2357	High
TCGA-86-8359-01A	1	TCGA-86-8359	444	-45.5522	-5.69773	TCGA-86-8359-01A-11R-2326-07	-51.2499	low
TCGA-62-8398-01A	1	TCGA-62-8398	444	-33.7739	-57.9658	TCGA-62-8398-01A-11R-2326-07	-91.7398	low
TCGA-55-8615-01A	0	TCGA-55-8615	446	-35.7558	13.7505	TCGA-55-8615-01A-11R-2403-07	-22.0053	low
TCGA-67-4679-01B	0	TCGA-67-4679	448	-20.4796	44.3754	TCGA-67-4679-01B-01R-1755-07	23.8958	High
TCGA-38-6178-01A	0	TCGA-38-6178	448	362.956	68.0051	TCGA-38-6178-01A-11R-1755-07	430.961	High
TCGA-05-4417-01A	0	TCGA-05-4417	455	-21.5575	20.6048	TCGA-05-4417-01A-22R-1858-07	-0.952776	High
TCGA-05-5420-01A	0	TCGA-05-5420	457	-54.8877	13.8656	TCGA-05-5420-01A-01R-1628-07	-41.0221	low
TCGA-05-4434-01A	1	TCGA-05-4434	457	-13.2975	-20.2209	TCGA-05-4434-01A-01R-1206-07	-33.5185	low
TCGA-50-5939-01A	1	TCGA-50-5939	460	519.035	90.0687	TCGA-50-5939-01A-11R-1628-07	609.104	High
TCGA-55-8087-01A	0	TCGA-55-8087	462	-3.68509	56.7814	TCGA-55-8087-01A-11R-2241-07	53.0963	High
TCGA-55-6970-01A	1	TCGA-55-6970	464	-31.6001	-21.55	TCGA-55-6970-01A-11R-1949-07	-53.1501	low
TCGA-44-A47A-01A	0	TCGA-44-A47A	466	-21.8441	-8.81575	TCGA-44-A47A-01A-21R-A24H-07	-30.6598	low
TCGA-73-4668-01A	0	TCGA-73-4668	467	-6.66395	8.46574	TCGA-73-4668-01A-01R-1206-07	1.80179	High
TCGA-55-7816-01A	1	TCGA-55-7816	468	-11.1562	44.6948	TCGA-55-7816-01A-11R-2170-07	33.5386	High
TCGA-97-8176-01A	1	TCGA-97-8176	468	-38.9095	-37.8997	TCGA-97-8176-01A-11R-2403-07	-76.8092	low
TCGA-55-8299-01A	1	TCGA-55-8299	469	-21.6577	2.57772	TCGA-55-8299-01A-11R-2287-07	-19.08	low
TCGA-L9-A8F4-01A	0	TCGA-L9-A8F4	476	-49.1392	12.3573	TCGA-L9-A8F4-01A-11R-A39D-07	-36.7819	low
TCGA-95-7948-01A	0	TCGA-95-7948	476	15.177	36.0375	TCGA-95-7948-01A-11R-2187-07	51.2145	High
TCGA-55-8097-01A	0	TCGA-55-8097	476	-11.5443	46.9864	TCGA-55-8097-01A-11R-2241-07	35.4421	High
TCGA-95-7947-01A	0	TCGA-95-7947	477	-0.115797	-160.436	TCGA-95-7947-01A-11R-2187-07	-160.552	low
TCGA-55-8302-01A	0	TCGA-55-8302	478	-29.0061	-12.933	TCGA-55-8302-01A-11R-2326-07	-41.9391	low
TCGA-50-5051-01A	1	TCGA-50-5051	478	-51.4581	5.94466	TCGA-50-5051-01A-21R-1858-07	-45.5134	low
TCGA-55-A494-01A	0	TCGA-55-A494	481	-6.02067	-19.0453	TCGA-55-A494-01A-11R-A24X-07	-25.066	low
TCGA-97-7941-01A	0	TCGA-97-7941	484	-41.3722	45.0849	TCGA-97-7941-01A-11R-2187-07	3.71267	High
TCGA-44-A479-01A	0	TCGA-44-A479	486	-27.9858	15.88	TCGA-44-A479-01A-31R-A24H-07	-12.1057	low
TCGA-55-7573-01A	0	TCGA-55-7573	487	8.39879	50.3322	TCGA-55-7573-01A-11R-2039-07	58.731	High
TCGA-49-6742-01A	1	TCGA-49-6742	488	-33.8562	-28.5492	TCGA-49-6742-01A-11R-1858-07	-62.4054	low
TCGA-91-7771-01A	0	TCGA-91-7771	492	-43.9004	23.177	TCGA-91-7771-01A-11R-2170-07	-20.7234	low
TCGA-97-8177-01A	0	TCGA-97-8177	499	-34.4997	30.7023	TCGA-97-8177-01A-11R-2287-07	-3.79733	High
TCGA-44-6779-01A	1	TCGA-44-6779	500	75.1343	-5.87419	TCGA-44-6779-01A-11R-1858-07	69.2601	High
TCGA-95-7043-01A	1	TCGA-95-7043	503	-20.7608	10.0682	TCGA-95-7043-01A-11R-1949-07	-10.6926	low
TCGA-91-8496-01A	0	TCGA-91-8496	505	-33.0972	46.4298	TCGA-91-8496-01A-11R-2403-07	13.3326	High
TCGA-S2-AA1A-01A	0	TCGA-S2-AA1A	513	-54.3475	53.6941	TCGA-S2-AA1A-01A-12R-A39D-07	-0.653453	High
TCGA-55-8621-01A	0	TCGA-55-8621	515	-34.5739	36.7903	TCGA-55-8621-01A-11R-2403-07	2.21642	High
TCGA-55-8204-01A	0	TCGA-55-8204	515	-10.0486	-0.430289	TCGA-55-8204-01A-11R-2241-07	-10.4789	low
TCGA-55-8514-01A	0	TCGA-55-8514	520	-31.1833	47.1876	TCGA-55-8514-01A-11R-2403-07	16.0043	High
TCGA-49-6745-01A	0	TCGA-49-6745	522	27.1443	-49.903	TCGA-49-6745-01A-11R-1858-07	-22.7588	low
TCGA-93-A4JQ-01A	0	TCGA-93-A4JQ	526	-16.4967	7.36528	TCGA-93-A4JQ-01A-11R-A24X-07	-9.13145	High
TCGA-93-7348-01A	0	TCGA-93-7348	531	-29.4984	38.7711	TCGA-93-7348-01A-21R-2039-07	9.27263	High
TCGA-55-8301-01A	0	TCGA-55-8301	534	-23.7745	9.78351	TCGA-55-8301-01A-11R-2287-07	-13.991	low
TCGA-55-8614-01A	0	TCGA-55-8614	536	13.2978	15.051	TCGA-55-8614-01A-11R-2403-07	28.3489	High
TCGA-55-7911-01A	0	TCGA-55-7911	537	-25.408	-23.7307	TCGA-55-7911-01A-11R-2170-07	-49.1386	low
TCGA-55-8510-01A	0	TCGA-55-8510	539	-24.8331	20.5174	TCGA-55-8510-01A-11R-2403-07	-4.3157	High
TCGA-97-A4M3-01A	0	TCGA-97-A4M3	540	-48.6015	29.7911	TCGA-97-A4M3-01A-11R-A24X-07	-18.8104	low
TCGA-55-8094-01A	0	TCGA-55-8094	541	-51.2491	-26.2478	TCGA-55-8094-01A-11R-2241-07	-77.4969	low
TCGA-97-8172-01A	0	TCGA-97-8172	545	-35.5141	40.8734	TCGA-97-8172-01A-11R-2287-07	5.3593	High
TCGA-55-A57B-01A	0	TCGA-55-A57B	546	167.511	62.3451	TCGA-55-A57B-01A-12R-A39D-07	229.856	High
TCGA-55-8203-01A	0	TCGA-55-8203	547	-41.4154	16.8609	TCGA-55-8203-01A-11R-2241-07	-24.5544	low
TCGA-J2-A4AD-01A	1	TCGA-J2-A4AD	550	-25.6367	-1.34183	TCGA-J2-A4AD-01A-11R-A24H-07	-26.9785	low
TCGA-97-8175-01A	0	TCGA-97-8175	551	-30.2448	-0.00898311	TCGA-97-8175-01A-11R-2287-07	-30.2538	low
TCGA-55-8511-01A	0	TCGA-55-8511	552	-6.51112	0.371284	TCGA-55-8511-01A-11R-2403-07	-6.13984	High
TCGA-95-A4VN-01A	0	TCGA-95-A4VN	553	72.7087	-42.8807	TCGA-95-A4VN-01A-11R-A262-07	29.828	High
TCGA-44-7661-01A	1	TCGA-44-7661	557	26.8821	-67.1252	TCGA-44-7661-01A-11R-2066-07	-40.2432	low
TCGA-55-7913-01B	1	TCGA-55-7913	561	-24.2598	-65.44	TCGA-55-7913-01B-11R-2241-07	-89.6998	low
TCGA-97-7937-01A	0	TCGA-97-7937	564	1.74771	25.285	TCGA-97-7937-01A-11R-2170-07	27.0327	High
TCGA-L9-A7SV-01A	0	TCGA-L9-A7SV	565	19.9606	-0.557269	TCGA-L9-A7SV-01A-11R-A39D-07	19.4034	High
TCGA-55-7903-01A	0	TCGA-55-7903	567	-9.6127	-16.4078	TCGA-55-7903-01A-11R-2170-07	-26.0205	low
TCGA-97-A4M6-01A	0	TCGA-97-A4M6	568	-8.53147	32.9992	TCGA-97-A4M6-01A-11R-A24X-07	24.4677	High
TCGA-97-8171-01A	0	TCGA-97-8171	568	-15.3814	31.9714	TCGA-97-8171-01A-11R-2287-07	16.59	High
TCGA-95-7567-01A	0	TCGA-95-7567	568	-32.738	-21.0765	TCGA-95-7567-01A-11R-2066-07	-53.8145	low
TCGA-67-3772-01A	0	TCGA-67-3772	573	-39.023	37.8094	TCGA-67-3772-01A-01R-0946-07	-1.21356	High
TCGA-44-7669-01A	1	TCGA-44-7669	574	-4.3339	-122.421	TCGA-44-7669-01A-21R-2066-07	-126.755	low
TCGA-93-A4JP-01A	0	TCGA-93-A4JP	578	0.132456	25.3706	TCGA-93-A4JP-01A-11R-A24X-07	25.503	High
TCGA-05-4403-01A	0	TCGA-05-4403	578	-48.2471	36.9118	TCGA-05-4403-01A-01R-1206-07	-11.3353	low
TCGA-L4-A4E5-01A	0	TCGA-L4-A4E5	578	71.635	-24.9227	TCGA-L4-A4E5-01A-11R-A24X-07	46.7123	High
TCGA-MP-A4TK-01A	1	TCGA-MP-A4TK	582	26.5692	8.42942	TCGA-MP-A4TK-01A-11R-A24X-07	34.9986	High
TCGA-78-7147-01A	1	TCGA-78-7147	586	104.001	23.8685	TCGA-78-7147-01A-11R-2039-07	127.87	High
TCGA-69-A59K-01A	0	TCGA-69-A59K	591	-23.0707	16.9244	TCGA-69-A59K-01A-11R-A262-07	-6.14625	High
TCGA-44-7660-01A	0	TCGA-44-7660	592	-28.8043	-36.9631	TCGA-44-7660-01A-11R-2066-07	-65.7674	low
TCGA-78-7154-01A	1	TCGA-78-7154	593	-20.9279	-67.5632	TCGA-78-7154-01A-11R-2039-07	-88.4912	low
TCGA-62-A46P-01A	1	TCGA-62-A46P	594	-51.5016	40.7671	TCGA-62-A46P-01A-11R-A24H-07	-10.7345	low
TCGA-44-6145-01A	0	TCGA-44-6145	595	-45.5964	6.81568	TCGA-44-6145-01A-11R-1755-07	-38.7807	low
TCGA-55-A492-01A	0	TCGA-55-A492	596	-60.1738	56.4763	TCGA-55-A492-01A-11R-A24H-07	-3.6975	High
TCGA-55-8090-01A	1	TCGA-55-8090	598	4.11954	26.025	TCGA-55-8090-01A-11R-2241-07	30.1446	High
TCGA-55-8205-01A	0	TCGA-55-8205	599	13.0526	-122.788	TCGA-55-8205-01A-11R-2241-07	-109.735	low
TCGA-55-8091-01A	0	TCGA-55-8091	600	-5.41508	30.517	TCGA-55-8091-01A-11R-2241-07	25.1019	High
TCGA-97-A4M1-01A	0	TCGA-97-A4M1	601	-23.372	51.6398	TCGA-97-A4M1-01A-11R-A24X-07	28.2678	High
TCGA-NJ-A55R-01A	0	TCGA-NJ-A55R	603	-50.2365	20.2127	TCGA-NJ-A55R-01A-11R-A262-07	-30.0238	low
TCGA-55-7994-01A	0	TCGA-55-7994	603	44.2688	-48.6956	TCGA-55-7994-01A-11R-2187-07	-4.42682	High
TCGA-91-A4BD-01A	0	TCGA-91-A4BD	603	-36.4605	55.6908	TCGA-91-A4BD-01A-11R-A24H-07	19.2303	High
TCGA-86-7954-01A	0	TCGA-86-7954	605	-29.2925	-23.0802	TCGA-86-7954-01A-11R-2187-07	-52.3727	low
TCGA-95-A4VP-01A	0	TCGA-95-A4VP	605	-52.2977	18.599	TCGA-95-A4VP-01A-21R-A262-07	-33.6987	low
TCGA-55-8512-01A	1	TCGA-55-8512	607	-30.3262	51.7144	TCGA-55-8512-01A-11R-2403-07	21.3881	High
TCGA-05-4382-01A	0	TCGA-05-4382	607	-36.6058	17.6471	TCGA-05-4382-01A-01R-1206-07	-18.9587	low
TCGA-55-A4DG-01A	0	TCGA-55-A4DG	608	-8.94525	45.5134	TCGA-55-A4DG-01A-11R-A24H-07	36.5681	High
TCGA-55-7283-01A	0	TCGA-55-7283	609	19.4901	32.6964	TCGA-55-7283-01A-11R-2039-07	52.1865	High
TCGA-05-4405-01A	0	TCGA-05-4405	610	45.666	38.9347	TCGA-05-4405-01A-21R-1858-07	84.6008	High
TCGA-67-3771-01A	0	TCGA-67-3771	610	-42.8113	-2.43087	TCGA-67-3771-01A-01R-0946-07	-45.2421	low
TCGA-67-3770-01A	0	TCGA-67-3770	610	-20.1551	45.5707	TCGA-67-3770-01A-01R-0946-07	25.4156	High
TCGA-97-A4LX-01A	0	TCGA-97-A4LX	614	-5.61439	17.9009	TCGA-97-A4LX-01A-11R-A24X-07	12.2865	High
TCGA-NJ-A7XG-01A	0	TCGA-NJ-A7XG	617	-35.4235	44.4323	TCGA-NJ-A7XG-01A-12R-A39D-07	9.00876	High
TCGA-55-8508-01A	0	TCGA-55-8508	617	-29.19	40.1129	TCGA-55-8508-01A-11R-2403-07	10.9229	High
TCGA-97-A4M2-01A	0	TCGA-97-A4M2	624	-45.2447	49.9242	TCGA-97-A4M2-01A-12R-A24X-07	4.67954	High
TCGA-50-5044-01A	1	TCGA-50-5044	624	-45.629	3.95724	TCGA-50-5044-01A-21R-1858-07	-41.6718	low
TCGA-86-7714-01A	1	TCGA-86-7714	625	44.178	41.704	TCGA-86-7714-01A-12R-2170-07	85.8821	High
TCGA-78-7148-01A	1	TCGA-78-7148	626	-33.1223	5.44875	TCGA-78-7148-01A-11R-2039-07	-27.6735	low
TCGA-55-A491-01A	0	TCGA-55-A491	626	-35.8617	20.0041	TCGA-55-A491-01A-11R-A24H-07	-15.8576	low
TCGA-97-8552-01A	0	TCGA-97-8552	626	-27.0869	53.6082	TCGA-97-8552-01A-11R-2403-07	26.5214	High
TCGA-64-1677-01A	1	TCGA-64-1677	628	-44.13	-34.4935	TCGA-64-1677-01A-01R-0946-07	-78.6235	low
TCGA-97-A4M7-01A	0	TCGA-97-A4M7	629	12.9748	43.6473	TCGA-97-A4M7-01A-11R-A24X-07	56.6221	High
TCGA-55-A48Y-01A	0	TCGA-55-A48Y	630	-37.447	7.95841	TCGA-55-A48Y-01A-11R-A24H-07	-29.4885	low
TCGA-97-A4M5-01A	0	TCGA-97-A4M5	634	-41.8946	32.8592	TCGA-97-A4M5-01A-11R-A24X-07	-9.03535	High
TCGA-55-A48Z-01A	0	TCGA-55-A48Z	651	64.4369	21.3404	TCGA-55-A48Z-01A-12R-A24X-07	85.7773	High
TCGA-95-A4VK-01A	0	TCGA-95-A4VK	651	-37.7959	24.9289	TCGA-95-A4VK-01A-11R-A262-07	-12.8671	low
TCGA-55-7726-01A	0	TCGA-55-7726	652	169.949	-11.4965	TCGA-55-7726-01A-11R-2170-07	158.453	High
TCGA-97-A4M0-01A	0	TCGA-97-A4M0	652	55.991	49.2122	TCGA-97-A4M0-01A-11R-A24X-07	105.203	High
TCGA-50-5935-01A	1	TCGA-50-5935	653	-6.72726	34.127	TCGA-50-5935-01A-11R-1755-07	27.3998	High
TCGA-86-8358-01A	0	TCGA-86-8358	653	-24.2108	-197.189	TCGA-86-8358-01A-11R-2326-07	-221.4	low
TCGA-99-8033-01A	1	TCGA-99-8033	656	0.740429	-43.1008	TCGA-99-8033-01A-11R-2241-07	-42.3604	low
TCGA-97-8547-01A	0	TCGA-97-8547	657	24.8829	43.9613	TCGA-97-8547-01A-11R-2403-07	68.8442	High
TCGA-44-6774-01A	0	TCGA-44-6774	658	-33.7368	13.3008	TCGA-44-6774-01A-21R-1858-07	-20.436	low
TCGA-99-AA5R-01A	0	TCGA-99-AA5R	658	-41.5564	49.401	TCGA-99-AA5R-01A-11R-A39D-07	7.84463	High
TCGA-L9-A743-01A	0	TCGA-L9-A743	664	-31.3974	8.37392	TCGA-L9-A743-01A-43R-A39D-07	-23.0234	low
TCGA-78-7150-01A	1	TCGA-78-7150	666	-5.53987	-95.1668	TCGA-78-7150-01A-21R-2039-07	-100.707	low
TCGA-05-4425-01A	0	TCGA-05-4425	669	-20.805	-7.02954	TCGA-05-4425-01A-01R-1755-07	-27.8345	low
TCGA-55-7576-01A	0	TCGA-55-7576	670	-11.6763	-9.80531	TCGA-55-7576-01A-11R-2066-07	-21.4816	low
TCGA-05-5428-01A	0	TCGA-05-5428	670	-39.2721	-52.9105	TCGA-05-5428-01A-01R-1628-07	-92.1826	low
TCGA-55-8208-01A	0	TCGA-55-8208	674	-48.9939	16.8411	TCGA-55-8208-01A-11R-2241-07	-32.1528	low
TCGA-49-AAQV-01A	1	TCGA-49-AAQV	677	-11.7255	-0.375149	TCGA-49-AAQV-01A-11R-A39D-07	-12.1006	low
TCGA-49-6767-01A	0	TCGA-49-6767	677	3.31128	-57.087	TCGA-49-6767-01A-11R-1858-07	-53.7757	low
TCGA-93-7347-01A	0	TCGA-93-7347	683	-15.4942	31.4458	TCGA-93-7347-01A-11R-2187-07	15.9516	High
TCGA-55-A48X-01A	0	TCGA-55-A48X	689	-6.93307	27.2995	TCGA-55-A48X-01A-11R-A24H-07	20.3664	High
TCGA-69-7763-01A	0	TCGA-69-7763	690	-51.769	41.0051	TCGA-69-7763-01A-11R-2170-07	-10.7639	low
TCGA-44-7659-01A	0	TCGA-44-7659	691	11.2785	54.327	TCGA-44-7659-01A-11R-2066-07	65.6055	High
TCGA-86-8075-01A	1	TCGA-86-8075	694	50.7557	-6.13166	TCGA-86-8075-01A-11R-2241-07	44.6241	High
TCGA-78-7160-01A	1	TCGA-78-7160	697	-30.5602	-10.3027	TCGA-78-7160-01A-11R-2039-07	-40.8629	low
TCGA-86-8280-01A	0	TCGA-86-8280	701	8.75921	40.2049	TCGA-86-8280-01A-11R-2287-07	48.9641	High
TCGA-55-1592-01A	1	TCGA-55-1592	701	-50.9369	6.98019	TCGA-55-1592-01A-01R-0946-07	-43.9567	low
TCGA-55-8089-01A	1	TCGA-55-8089	702	503.61	59.4273	TCGA-55-8089-01A-11R-2241-07	563.038	High
TCGA-44-6148-01A	0	TCGA-44-6148	704	-8.90904	61.1623	TCGA-44-6148-01A-11R-1755-07	52.2533	High
TCGA-55-7728-01A	0	TCGA-55-7728	704	-56.4025	45.2406	TCGA-55-7728-01A-11R-2187-07	-11.1618	low
TCGA-44-6775-01C	0	TCGA-44-6775	705	122.873	14.6223	TCGA-44-6775-01C-02R-A277-07	137.496	High
TCGA-44-6775-01A	0	TCGA-44-6775	705	28.4196	0.263509	TCGA-44-6775-01A-11R-1858-07	28.6831	High
TCGA-44-6775-01A	0	TCGA-44-6775	705	60.8445	6.48206	TCGA-44-6775-01A-11R-A278-07	67.3265	High
TCGA-55-7724-01A	0	TCGA-55-7724	705	5.26828	11.3975	TCGA-55-7724-01A-11R-2170-07	16.6658	High
TCGA-73-4659-01A	1	TCGA-73-4659	711	-37.6778	-22.074	TCGA-73-4659-01A-01R-1206-07	-59.7518	low
TCGA-93-A4JN-01A	0	TCGA-93-A4JN	718	-24.9601	-14.6417	TCGA-93-A4JN-01A-11R-A24X-07	-39.6018	low
TCGA-44-7672-01A	0	TCGA-44-7672	719	-37.4617	20.5223	TCGA-44-7672-01A-11R-2066-07	-16.9394	low
TCGA-55-8096-01A	1	TCGA-55-8096	719	102.505	55.9219	TCGA-55-8096-01A-11R-2241-07	158.427	High
TCGA-J2-8194-01A	0	TCGA-J2-8194	724	-30.2458	27.2159	TCGA-J2-8194-01A-11R-2241-07	-3.02993	High
TCGA-44-6146-01A	0	TCGA-44-6146	728	-17.4105	22.7401	TCGA-44-6146-01A-11R-1755-07	5.32959	High
TCGA-44-6146-01A	0	TCGA-44-6146	728	-34.4055	32.5086	TCGA-44-6146-01A-11R-A278-07	-1.89693	High
TCGA-44-6146-01B	0	TCGA-44-6146	728	10.8952	8.63535	TCGA-44-6146-01B-04R-A277-07	19.5305	High
TCGA-05-4433-01A	0	TCGA-05-4433	730	-30.3171	5.05037	TCGA-05-4433-01A-22R-1858-07	-25.2668	low
TCGA-05-4397-01A	1	TCGA-05-4397	731	-15.0316	-195.981	TCGA-05-4397-01A-01R-1206-07	-211.012	low
TCGA-86-A4JF-01A	1	TCGA-86-A4JF	737	20.7134	-18.7507	TCGA-86-A4JF-01A-11R-A24X-07	1.96277	High
TCGA-J2-8192-01A	0	TCGA-J2-8192	739	62.327	42.7139	TCGA-J2-8192-01A-11R-2241-07	105.041	High
TCGA-86-8073-01A	0	TCGA-86-8073	740	-22.5957	-5.93812	TCGA-86-8073-01A-11R-2241-07	-28.5338	low
TCGA-MP-A4TH-01A	0	TCGA-MP-A4TH	741	-38.9157	48.2235	TCGA-MP-A4TH-01A-31R-A262-07	9.30784	High
TCGA-99-7458-01A	0	TCGA-99-7458	747	39.9752	30.0413	TCGA-99-7458-01A-11R-2039-07	70.0165	High
TCGA-55-6984-01A	1	TCGA-55-6984	760	-44.4866	23.6873	TCGA-55-6984-01A-11R-1949-07	-20.7992	low
TCGA-05-4432-01A	0	TCGA-05-4432	761	-13.1627	-10.5902	TCGA-05-4432-01A-01R-1206-07	-23.7528	low
TCGA-44-2668-01A	1	TCGA-44-2668	761	58.5061	-106.45	TCGA-44-2668-01A-01R-0946-07	-47.9443	low
TCGA-44-2668-01A	1	TCGA-44-2668	761	16.0308	-35.1192	TCGA-44-2668-01A-01R-A278-07	-19.0883	low
TCGA-44-2668-01B	1	TCGA-44-2668	761	35.2662	-41.1473	TCGA-44-2668-01B-02R-A277-07	-5.88104	High
TCGA-05-4430-01A	0	TCGA-05-4430	761	-35.4623	4.76701	TCGA-05-4430-01A-02R-1206-07	-30.6953	low
TCGA-55-7815-01A	0	TCGA-55-7815	773	-41.565	-10.9814	TCGA-55-7815-01A-11R-2170-07	-52.5464	low
TCGA-97-7554-01A	0	TCGA-97-7554	775	24.8614	24.8497	TCGA-97-7554-01A-11R-2039-07	49.7111	High
TCGA-50-6592-01A	1	TCGA-50-6592	777	-23.3013	-59.5368	TCGA-50-6592-01A-11R-1755-07	-82.8381	low
TCGA-05-4426-01A	0	TCGA-05-4426	791	-10.8744	22.1162	TCGA-05-4426-01A-01R-1206-07	11.2418	High
TCGA-55-8513-01A	0	TCGA-55-8513	791	-38.5733	45.7328	TCGA-55-8513-01A-11R-2403-07	7.15949	High
TCGA-78-7539-01A	0	TCGA-78-7539	791	4.86806	36.7989	TCGA-78-7539-01A-11R-2066-07	41.6669	High
TCGA-05-4427-01A	0	TCGA-05-4427	791	19.4656	-48.3068	TCGA-05-4427-01A-21R-1858-07	-28.8412	low
TCGA-38-7271-01A	1	TCGA-38-7271	800	-39.0061	41.0171	TCGA-38-7271-01A-11R-2039-07	2.01103	High
TCGA-73-4666-01A	0	TCGA-73-4666	800	11.681	-143.838	TCGA-73-4666-01A-01R-1206-07	-132.157	low
TCGA-86-A4P8-01A	0	TCGA-86-A4P8	805	-20.341	51.0007	TCGA-86-A4P8-01A-11R-A24X-07	30.6597	High
TCGA-86-8674-01A	0	TCGA-86-8674	806	-48.6055	23.84	TCGA-86-8674-01A-21R-2403-07	-24.7656	low
TCGA-78-7220-01A	1	TCGA-78-7220	807	-18.4275	-130.045	TCGA-78-7220-01A-11R-2039-07	-148.472	low
TCGA-44-4112-01B	1	TCGA-44-4112	808	90.4711	34.4025	TCGA-44-4112-01B-06R-A277-07	124.874	High
TCGA-44-4112-01A	1	TCGA-44-4112	808	-3.59104	-15.4036	TCGA-44-4112-01A-01R-1107-07	-18.9947	low
TCGA-69-8453-01A	0	TCGA-69-8453	813	-40.5429	27.2277	TCGA-69-8453-01A-12R-2326-07	-13.3152	low
TCGA-83-5908-01A	0	TCGA-83-5908	824	49.7432	-126.424	TCGA-83-5908-01A-21R-2287-07	-76.6808	low
TCGA-55-7570-01A	0	TCGA-55-7570	824	-36.3855	-117.462	TCGA-55-7570-01A-11R-2039-07	-153.847	low
TCGA-78-7145-01A	1	TCGA-78-7145	826	12.3	-48.2305	TCGA-78-7145-01A-11R-2039-07	-35.9306	low
TCGA-MN-A4N1-01A	0	TCGA-MN-A4N1	827	-3.2562	-8.10117	TCGA-MN-A4N1-01A-11R-A24X-07	-11.3574	low
TCGA-50-8460-01A	0	TCGA-50-8460	829	-38.8266	41.1109	TCGA-50-8460-01A-11R-2326-07	2.28427	High
TCGA-95-8039-01A	0	TCGA-95-8039	830	-13.8126	23.5525	TCGA-95-8039-01A-11R-2241-07	9.73989	High
TCGA-86-8671-01A	0	TCGA-86-8671	839	-36.8276	33.0133	TCGA-86-8671-01A-11R-2403-07	-3.81427	High
TCGA-91-6847-01A	0	TCGA-91-6847	842	666.84	51.6827	TCGA-91-6847-01A-11R-1949-07	718.523	High
TCGA-44-6147-01A	0	TCGA-44-6147	845	-0.163532	34.9239	TCGA-44-6147-01A-11R-A278-07	34.7603	High
TCGA-44-6147-01A	0	TCGA-44-6147	845	-3.38707	34.9662	TCGA-44-6147-01A-11R-1755-07	31.5791	High
TCGA-44-6147-01B	0	TCGA-44-6147	845	13.2963	33.7325	TCGA-44-6147-01B-06R-A277-07	47.0288	High
TCGA-44-5645-01B	0	TCGA-44-5645	852	64.292	49.8929	TCGA-44-5645-01B-04R-A277-07	114.185	High
TCGA-44-5645-01A	0	TCGA-44-5645	852	41.614	47.4391	TCGA-44-5645-01A-01R-1628-07	89.0531	High
TCGA-44-5645-01A	0	TCGA-44-5645	852	30.8714	50.2018	TCGA-44-5645-01A-01R-A278-07	81.0732	High
TCGA-49-4487-01A	1	TCGA-49-4487	855	-23.0201	-49.5655	TCGA-49-4487-01A-21R-1858-07	-72.5856	low
TCGA-86-8673-01A	0	TCGA-86-8673	862	-18.106	12.5032	TCGA-86-8673-01A-11R-2403-07	-5.60281	High
TCGA-44-5644-01A	0	TCGA-44-5644	863	85.4312	-7.10083	TCGA-44-5644-01A-21R-2039-07	78.3304	High
TCGA-64-5779-01A	0	TCGA-64-5779	864	-46.4995	3.59322	TCGA-64-5779-01A-01R-1628-07	-42.9063	low
TCGA-38-4629-01A	1	TCGA-38-4629	864	-23.9325	-39.9349	TCGA-38-4629-01A-02R-1206-07	-63.8674	low
TCGA-64-5815-01A	0	TCGA-64-5815	866	-23.0416	23.4381	TCGA-64-5815-01A-01R-1628-07	0.396563	High
TCGA-49-4488-01A	1	TCGA-49-4488	869	-13.1031	-11.6487	TCGA-49-4488-01A-01R-1755-07	-24.7517	low
TCGA-55-7281-01A	0	TCGA-55-7281	872	-34.3179	34.4409	TCGA-55-7281-01A-11R-2039-07	0.123028	High
TCGA-49-AAR4-01A	1	TCGA-49-AAR4	879	-40.3335	27.2191	TCGA-49-AAR4-01A-12R-A41B-07	-13.1144	low
TCGA-44-7670-01A	0	TCGA-44-7670	882	-18.866	-112.735	TCGA-44-7670-01A-11R-2066-07	-131.601	low
TCGA-05-5425-01A	0	TCGA-05-5425	882	-28.226	-35.6582	TCGA-05-5425-01A-02R-1628-07	-63.8842	low
TCGA-55-8206-01A	0	TCGA-55-8206	888	13.4906	46.465	TCGA-55-8206-01A-11R-2241-07	59.9555	High
TCGA-44-7671-01A	0	TCGA-44-7671	889	-36.8295	30.9633	TCGA-44-7671-01A-11R-2066-07	-5.86621	High
TCGA-55-7995-01A	0	TCGA-55-7995	889	-20.8877	-36.0223	TCGA-55-7995-01A-11R-2187-07	-56.91	low
TCGA-49-4510-01A	1	TCGA-49-4510	896	-47.5356	55.166	TCGA-49-4510-01A-01R-1206-07	7.63041	High
TCGA-MP-A4TE-01A	1	TCGA-MP-A4TE	896	-44.6501	15.3119	TCGA-MP-A4TE-01A-22R-A466-07	-29.3382	low
TCGA-86-A456-01A	0	TCGA-86-A456	896	-20.7333	39.3764	TCGA-86-A456-01A-11R-A24H-07	18.6431	High
TCGA-55-8085-01A	0	TCGA-55-8085	904	-31.3359	-25.3121	TCGA-55-8085-01A-11R-2241-07	-56.6481	low
TCGA-49-4512-01A	1	TCGA-49-4512	905	-14.8564	48.6945	TCGA-49-4512-01A-21R-1858-07	33.8381	High
TCGA-62-A472-01A	0	TCGA-62-A472	910	15.2613	-35.8545	TCGA-62-A472-01A-11R-A24H-07	-20.5931	low
TCGA-05-4420-01A	0	TCGA-05-4420	912	-32.831	-51.5153	TCGA-05-4420-01A-01R-1206-07	-84.3464	low
TCGA-05-4424-01A	0	TCGA-05-4424	913	-26.016	-48.2991	TCGA-05-4424-01A-22R-1858-07	-74.3151	low
TCGA-73-4675-01A	1	TCGA-73-4675	922	-40.9366	41.9022	TCGA-73-4675-01A-01R-1206-07	0.965663	High
TCGA-53-7626-01A	1	TCGA-53-7626	929	5.50539	26.8985	TCGA-53-7626-01A-12R-2066-07	32.4039	High
TCGA-55-5899-01A	0	TCGA-55-5899	930	-21.3828	-70.8277	TCGA-55-5899-01A-11R-1628-07	-92.2105	low
TCGA-86-8669-01A	0	TCGA-86-8669	938	-43.6306	0.782229	TCGA-86-8669-01A-11R-2403-07	-42.8484	low
TCGA-86-8278-01A	0	TCGA-86-8278	944	-0.121627	27.2305	TCGA-86-8278-01A-11R-2287-07	27.1088	High
TCGA-86-7701-01A	0	TCGA-86-7701	947	-46.0394	-23.2971	TCGA-86-7701-01A-11R-2170-07	-69.3366	low
TCGA-86-8279-01A	0	TCGA-86-8279	949	2.66602	-5.18553	TCGA-86-8279-01A-11R-2287-07	-2.51951	High
TCGA-78-7535-01A	1	TCGA-78-7535	949	-40.2087	20.8295	TCGA-78-7535-01A-11R-2066-07	-19.3791	low
TCGA-MP-A4TA-01A	1	TCGA-MP-A4TA	950	-30.2303	-49.7844	TCGA-MP-A4TA-01A-21R-A24X-07	-80.0147	low
TCGA-55-7227-01A	1	TCGA-55-7227	952	-11.4254	25.6301	TCGA-55-7227-01A-11R-2039-07	14.2046	High
TCGA-78-7156-01A	1	TCGA-78-7156	976	-43.9388	44.5626	TCGA-78-7156-01A-11R-2039-07	0.623809	High
TCGA-55-8207-01A	0	TCGA-55-8207	977	6.47748	59.1266	TCGA-55-8207-01A-11R-2241-07	65.6041	High
TCGA-44-6777-01A	1	TCGA-44-6777	987	3.57133	36.8239	TCGA-44-6777-01A-11R-1858-07	40.3952	High
TCGA-J2-A4AG-01A	0	TCGA-J2-A4AG	988	-17.8679	36.8681	TCGA-J2-A4AG-01A-11R-A24H-07	19.0002	High
TCGA-86-8076-01A	0	TCGA-86-8076	993	-39.1588	44.1126	TCGA-86-8076-01A-31R-2241-07	4.95388	High
TCGA-55-7574-01A	1	TCGA-55-7574	995	-41.7227	30.9949	TCGA-55-7574-01A-11R-2039-07	-10.7277	low
TCGA-55-6982-01A	1	TCGA-55-6982	995	-5.78607	1.05201	TCGA-55-6982-01A-11R-1949-07	-4.73405	High
TCGA-86-7953-01A	0	TCGA-86-7953	997	5.30274	-84.0468	TCGA-86-7953-01A-11R-2187-07	-78.7441	low
TCGA-49-4506-01A	1	TCGA-49-4506	999	-47.0379	3.16164	TCGA-49-4506-01A-01R-1206-07	-43.8762	low
TCGA-44-5643-01A	0	TCGA-44-5643	1013	-0.500799	-118.284	TCGA-44-5643-01A-01R-1628-07	-118.784	low
TCGA-44-3919-01A	1	TCGA-44-3919	1026	-23.245	14.4201	TCGA-44-3919-01A-02R-1107-07	-8.82487	High
TCGA-44-3918-01B	0	TCGA-44-3918	1036	15.8391	5.18	TCGA-44-3918-01B-02R-A277-07	21.0191	High
TCGA-44-3918-01A	0	TCGA-44-3918	1036	-22.5016	-2.63149	TCGA-44-3918-01A-01R-A278-07	-25.1331	low
TCGA-44-3918-01A	0	TCGA-44-3918	1036	-36.9902	5.99805	TCGA-44-3918-01A-01R-1107-07	-30.9922	low
TCGA-55-7910-01A	0	TCGA-55-7910	1040	-36.3316	-32.6993	TCGA-55-7910-01A-11R-2170-07	-69.031	low
TCGA-53-7624-01A	1	TCGA-53-7624	1043	750.024	-52.1049	TCGA-53-7624-01A-11R-2066-07	697.919	High
TCGA-86-7711-01A	1	TCGA-86-7711	1046	-29.9333	-32.6353	TCGA-86-7711-01A-11R-2066-07	-62.5686	low
TCGA-99-8025-01A	0	TCGA-99-8025	1060	-40.7626	13.1503	TCGA-99-8025-01A-11R-2241-07	-27.6123	low
TCGA-53-A4EZ-01A	0	TCGA-53-A4EZ	1071	-30.6938	-72.5495	TCGA-53-A4EZ-01A-12R-A24X-07	-103.243	low
TCGA-86-7955-01A	0	TCGA-86-7955	1072	-14.683	-31.7737	TCGA-86-7955-01A-11R-2187-07	-46.4567	low
TCGA-38-4630-01A	1	TCGA-38-4630	1073	-31.4288	-106.266	TCGA-38-4630-01A-01R-1206-07	-137.695	low
TCGA-J2-A4AE-01A	0	TCGA-J2-A4AE	1079	-15.1946	39.9396	TCGA-J2-A4AE-01A-21R-A24H-07	24.745	High
TCGA-49-4494-01A	1	TCGA-49-4494	1081	-19.6177	-15.0861	TCGA-49-4494-01A-01R-1206-07	-34.7038	low
TCGA-44-7667-01A	0	TCGA-44-7667	1097	-20.7614	-127.154	TCGA-44-7667-01A-31R-2066-07	-147.915	low
TCGA-75-6214-01A	1	TCGA-75-6214	1115	164.351	2.09643	TCGA-75-6214-01A-41R-1949-07	166.447	High
TCGA-99-8028-01A	0	TCGA-99-8028	1118	-49.4586	39.0463	TCGA-99-8028-01A-11R-2241-07	-10.4123	low
TCGA-50-8459-01A	0	TCGA-50-8459	1119	-44.793	43.9565	TCGA-50-8459-01A-11R-2326-07	-0.83651	High
TCGA-50-8457-01A	0	TCGA-50-8457	1125	-13.8403	58.8498	TCGA-50-8457-01A-11R-2326-07	45.0096	High
TCGA-64-1680-01A	0	TCGA-64-1680	1126	-42.4728	26.3767	TCGA-64-1680-01A-02R-0946-07	-16.0961	low
TCGA-05-4390-01A	0	TCGA-05-4390	1126	-9.25664	-43.7601	TCGA-05-4390-01A-02R-1755-07	-53.0167	low
TCGA-44-3396-01A	0	TCGA-44-3396	1130	-35.6664	10.6652	TCGA-44-3396-01A-01R-1206-07	-25.0012	low
TCGA-49-AARN-01A	1	TCGA-49-AARN	1135	-32.0745	32.6215	TCGA-49-AARN-01A-21R-A41B-07	0.546916	High
TCGA-38-4627-01A	1	TCGA-38-4627	1147	-24.4342	35.2206	TCGA-38-4627-01A-01R-1206-07	10.7864	High
TCGA-86-8054-01A	0	TCGA-86-8054	1148	68.8542	-199.154	TCGA-86-8054-01A-11R-2241-07	-130.299	low
TCGA-86-7713-01A	0	TCGA-86-7713	1157	43.1875	-45.7774	TCGA-86-7713-01A-11R-2066-07	-2.58992	High
TCGA-44-2661-01A	0	TCGA-44-2661	1159	-37.6407	37.9959	TCGA-44-2661-01A-01R-1107-07	0.355186	High
TCGA-44-3398-01A	0	TCGA-44-3398	1163	-45.7401	24.5377	TCGA-44-3398-01A-01R-1107-07	-21.2024	low
TCGA-64-1681-01A	1	TCGA-64-1681	1167	-2.78925	35.6331	TCGA-64-1681-01A-11R-2066-07	32.8439	High
TCGA-78-7155-01A	1	TCGA-78-7155	1171	4.63424	-331.883	TCGA-78-7155-01A-11R-2039-07	-327.248	low
TCGA-MN-A4N4-01A	0	TCGA-MN-A4N4	1175	-23.2848	5.92169	TCGA-MN-A4N4-01A-12R-A24X-07	-17.3632	low
TCGA-55-1594-01A	0	TCGA-55-1594	1178	560.266	38.4731	TCGA-55-1594-01A-01R-0946-07	598.739	High
TCGA-44-3917-01A	0	TCGA-44-3917	1183	-25.3707	5.4267	TCGA-44-3917-01A-01R-A278-07	-19.944	low
TCGA-44-3917-01B	0	TCGA-44-3917	1183	141.849	-46.4131	TCGA-44-3917-01B-02R-A277-07	95.4362	High
TCGA-73-7498-01A	0	TCGA-73-7498	1189	-34.1387	49.1466	TCGA-73-7498-01A-12R-2187-07	15.0079	High
TCGA-64-1678-01A	0	TCGA-64-1678	1189	-40.8424	-91.4424	TCGA-64-1678-01A-01R-0946-07	-132.285	low
TCGA-62-A470-01A	1	TCGA-62-A470	1194	-46.0612	11.2676	TCGA-62-A470-01A-11R-A24H-07	-34.7936	low
TCGA-78-7540-01A	1	TCGA-78-7540	1197	-23.7863	47.6806	TCGA-78-7540-01A-11R-2066-07	23.8943	High
TCGA-78-8648-01A	1	TCGA-78-8648	1209	-50.6773	36.9114	TCGA-78-8648-01A-11R-2403-07	-13.7659	low
TCGA-78-7152-01A	1	TCGA-78-7152	1215	-45.0293	13.5313	TCGA-78-7152-01A-11R-2039-07	-31.498	low
TCGA-62-8395-01A	0	TCGA-62-8395	1216	-0.399929	10.5018	TCGA-62-8395-01A-11R-2326-07	10.1019	High
TCGA-49-AARE-01A	1	TCGA-49-AARE	1229	-54.5656	-3.04347	TCGA-49-AARE-01A-11R-A41B-07	-57.609	low
TCGA-55-6985-01A	0	TCGA-55-6985	1233	-6.10296	11.3302	TCGA-55-6985-01A-11R-1949-07	5.2272	High
TCGA-50-5932-01A	1	TCGA-50-5932	1235	2.17975	24.81	TCGA-50-5932-01A-11R-1755-07	26.9898	High
TCGA-55-6969-01A	0	TCGA-55-6969	1239	-50.1726	1.8977	TCGA-55-6969-01A-11R-1949-07	-48.2749	low
TCGA-62-A471-01A	0	TCGA-62-A471	1246	-40.087	-59.7444	TCGA-62-A471-01A-12R-A24H-07	-99.8314	low
TCGA-91-6829-01A	1	TCGA-91-6829	1258	-5.07408	-38.1864	TCGA-91-6829-01A-21R-1858-07	-43.2605	low
TCGA-MP-A4T9-01A	1	TCGA-MP-A4T9	1265	130.418	32.3826	TCGA-MP-A4T9-01A-11R-A24X-07	162.8	High
TCGA-50-6597-01A	1	TCGA-50-6597	1268	-41.8177	48.5826	TCGA-50-6597-01A-11R-1858-07	6.76484	High
TCGA-95-7039-01A	0	TCGA-95-7039	1272	3.08173	-10.5594	TCGA-95-7039-01A-11R-1949-07	-7.47765	High
TCGA-44-2662-01A	0	TCGA-44-2662	1280	-22.1243	-24.582	TCGA-44-2662-01A-01R-A278-07	-46.7063	low
TCGA-44-2662-01A	0	TCGA-44-2662	1280	-2.2937	-68.9398	TCGA-44-2662-01A-01R-0946-07	-71.2335	low
TCGA-44-2662-01B	0	TCGA-44-2662	1280	12.1893	-75.5425	TCGA-44-2662-01B-02R-A277-07	-63.3531	low
TCGA-97-7546-01A	0	TCGA-97-7546	1285	29.2049	29.5499	TCGA-97-7546-01A-11R-2039-07	58.7548	High
TCGA-50-6590-01A	1	TCGA-50-6590	1288	35.2682	-45.0425	TCGA-50-6590-01A-12R-1858-07	-9.77425	low
TCGA-62-8397-01A	0	TCGA-62-8397	1289	36.1412	71.1641	TCGA-62-8397-01A-11R-2326-07	107.305	High
TCGA-55-6968-01A	1	TCGA-55-6968	1293	-33.818	-103.42	TCGA-55-6968-01A-11R-1949-07	-137.238	low
TCGA-44-2665-01B	0	TCGA-44-2665	1301	35.8308	16.0891	TCGA-44-2665-01B-06R-A277-07	51.92	High
TCGA-44-2665-01A	0	TCGA-44-2665	1301	-29.5152	23.0488	TCGA-44-2665-01A-01R-0946-07	-6.46639	High
TCGA-64-5778-01A	0	TCGA-64-5778	1305	-35.6321	10.1927	TCGA-64-5778-01A-01R-1628-07	-25.4395	low
TCGA-44-2655-01A	0	TCGA-44-2655	1324	-46.8472	38.7636	TCGA-44-2655-01A-01R-0946-07	-8.08363	High
TCGA-75-5147-01A	0	TCGA-75-5147	1333	-39.0713	-30.0394	TCGA-75-5147-01A-01R-1628-07	-69.1107	low
TCGA-44-2657-01A	0	TCGA-44-2657	1351	-30.6176	39.484	TCGA-44-2657-01A-01R-1107-07	8.86639	High
TCGA-38-4632-01A	1	TCGA-38-4632	1357	-10.8521	-78.8315	TCGA-38-4632-01A-01R-1755-07	-89.6835	low
TCGA-44-2659-01A	0	TCGA-44-2659	1367	123.455	69.6366	TCGA-44-2659-01A-01R-0946-07	193.092	High
TCGA-05-4389-01A	0	TCGA-05-4389	1369	-45.7658	-15.3355	TCGA-05-4389-01A-01R-1206-07	-61.1014	low
TCGA-55-6981-01A	1	TCGA-55-6981	1379	205.104	45.6563	TCGA-55-6981-01A-11R-1949-07	250.76	High
TCGA-55-6971-01A	0	TCGA-55-6971	1400	-34.3423	-53.8696	TCGA-55-6971-01A-11R-1949-07	-88.2119	low
TCGA-49-4501-01A	1	TCGA-49-4501	1421	12.217	41.9027	TCGA-49-4501-01A-01R-1206-07	54.1197	High
TCGA-44-2656-01A	0	TCGA-44-2656	1429	36.7391	-10.2553	TCGA-44-2656-01A-02R-A278-07	26.4839	High
TCGA-44-2656-01A	0	TCGA-44-2656	1429	10.8135	1.83116	TCGA-44-2656-01A-02R-0946-07	12.6447	High
TCGA-44-2656-01B	0	TCGA-44-2656	1429	100.521	29.4349	TCGA-44-2656-01B-06R-A277-07	129.956	High
TCGA-05-4398-01A	0	TCGA-05-4398	1431	56.2746	-32.379	TCGA-05-4398-01A-01R-1206-07	23.8956	High
TCGA-NJ-A4YQ-01A	0	TCGA-NJ-A4YQ	1432	-50.8452	22.6674	TCGA-NJ-A4YQ-01A-11R-A262-07	-28.1778	low
TCGA-50-5066-01A	0	TCGA-50-5066	1442	-50.6439	-21.6305	TCGA-50-5066-01A-01R-1628-07	-72.2744	low
TCGA-50-5066-02A	0	TCGA-50-5066	1442	-19.985	-58.0806	TCGA-50-5066-02A-11R-2090-07	-78.0656	low
TCGA-62-A46O-01A	1	TCGA-62-A46O	1454	18.1348	-76.0832	TCGA-62-A46O-01A-11R-A24H-07	-57.9484	low
TCGA-50-5941-01A	0	TCGA-50-5941	1474	-9.5342	1.55271	TCGA-50-5941-01A-11R-1755-07	-7.98149	High
TCGA-55-1595-01A	0	TCGA-55-1595	1479	-35.3962	2.8355	TCGA-55-1595-01A-01R-0946-07	-32.5607	low
TCGA-38-4628-01A	1	TCGA-38-4628	1492	-4.52859	4.78969	TCGA-38-4628-01A-01R-1206-07	0.261095	High
TCGA-62-8402-01A	1	TCGA-62-8402	1498	23.9318	-34.5912	TCGA-62-8402-01A-11R-2326-07	-10.6594	low
TCGA-50-5068-01A	1	TCGA-50-5068	1499	-51.6679	14.3712	TCGA-50-5068-01A-01R-1628-07	-37.2967	low
TCGA-MP-A4SY-01A	1	TCGA-MP-A4SY	1501	-17.3728	2.81006	TCGA-MP-A4SY-01A-21R-A24X-07	-14.5627	low
TCGA-75-6212-01A	1	TCGA-75-6212	1516	13.8729	45.7763	TCGA-75-6212-01A-11R-1755-07	59.6492	High
TCGA-05-4249-01A	0	TCGA-05-4249	1523	-0.128954	33.3093	TCGA-05-4249-01A-01R-1107-07	33.1803	High
TCGA-78-7633-01A	1	TCGA-78-7633	1528	-41.1648	39.7778	TCGA-78-7633-01A-11R-2066-07	-1.38704	High
TCGA-73-7499-01A	1	TCGA-73-7499	1531	-29.6623	-34.2199	TCGA-73-7499-01A-11R-2187-07	-63.8822	low
TCGA-64-5781-01A	0	TCGA-64-5781	1559	-31.2781	13.3954	TCGA-64-5781-01A-01R-1628-07	-17.8827	low
TCGA-73-4658-01A	1	TCGA-73-4658	1600	-2.44042	23.7345	TCGA-73-4658-01A-01R-1755-07	21.2941	High
TCGA-50-5946-02A	0	TCGA-50-5946	1617	82.2846	-29.2631	TCGA-50-5946-02A-11R-2090-07	53.0215	High
TCGA-50-5946-01A	0	TCGA-50-5946	1617	50.585	-103.681	TCGA-50-5946-01A-11R-1755-07	-53.0958	low
TCGA-49-6743-01A	0	TCGA-49-6743	1621	-15.1567	-41.8319	TCGA-49-6743-01A-11R-1858-07	-56.9886	low
TCGA-78-7537-01A	1	TCGA-78-7537	1622	-46.7875	46.6401	TCGA-78-7537-01A-11R-2066-07	-0.147377	High
TCGA-55-6972-01A	1	TCGA-55-6972	1632	-47.0736	36.6181	TCGA-55-6972-01A-11R-1949-07	-10.4554	low
TCGA-62-A46S-01A	1	TCGA-62-A46S	1653	-51.1681	26.6808	TCGA-62-A46S-01A-11R-A24H-07	-24.4873	low
TCGA-49-6744-01A	0	TCGA-49-6744	1683	-28.5206	31.6158	TCGA-49-6744-01A-11R-1858-07	3.09521	High
TCGA-49-4514-01A	0	TCGA-49-4514	1700	-51.059	-6.91998	TCGA-49-4514-01A-21R-1858-07	-57.979	low
TCGA-62-A46R-01A	1	TCGA-62-A46R	1725	85.6894	23.9829	TCGA-62-A46R-01A-11R-A24H-07	109.672	High
TCGA-64-1676-01A	0	TCGA-64-1676	1728	-38.3452	-0.12487	TCGA-64-1676-01A-01R-0946-07	-38.47	low
TCGA-50-5944-01A	0	TCGA-50-5944	1750	67.3876	45.7836	TCGA-50-5944-01A-11R-1755-07	113.171	High
TCGA-MP-A4SW-01A	1	TCGA-MP-A4SW	1778	32.386	23.1005	TCGA-MP-A4SW-01A-21R-A24X-07	55.4864	High
TCGA-MP-A4T6-01A	1	TCGA-MP-A4T6	1790	5.12096	56.0646	TCGA-MP-A4T6-01A-32R-A262-07	61.1856	High
TCGA-O1-A52J-01A	1	TCGA-O1-A52J	1798	13.4968	42.3946	TCGA-O1-A52J-01A-11R-A262-07	55.8914	High
TCGA-50-5055-01A	1	TCGA-50-5055	1830	-50.1453	29.4082	TCGA-50-5055-01A-01R-1628-07	-20.7371	low
TCGA-50-5942-01A	0	TCGA-50-5942	1847	40.3305	61.0261	TCGA-50-5942-01A-21R-1755-07	101.357	High
TCGA-44-6778-01A	0	TCGA-44-6778	1864	-41.2791	-2.97693	TCGA-44-6778-01A-11R-1858-07	-44.256	low
TCGA-97-7553-01A	0	TCGA-97-7553	1870	-20.8936	6.97922	TCGA-97-7553-01A-21R-2039-07	-13.9144	low
TCGA-49-AAR3-01A	0	TCGA-49-AAR3	1893	-32.9929	-26.5726	TCGA-49-AAR3-01A-11R-A41B-07	-59.5656	low
TCGA-97-7552-01A	0	TCGA-97-7552	1932	-33.6603	36.3173	TCGA-97-7552-01A-11R-2039-07	2.65693	High
TCGA-97-7547-01A	0	TCGA-97-7547	1965	-22.5814	21.427	TCGA-97-7547-01A-11R-2039-07	-1.15447	High
TCGA-78-7159-01A	0	TCGA-78-7159	1974	-15.7475	-4.73435	TCGA-78-7159-01A-11R-2039-07	-20.4818	low
TCGA-75-5125-01A	1	TCGA-75-5125	2027	-17.6958	-86.7119	TCGA-75-5125-01A-01R-1755-07	-104.408	low
TCGA-55-1596-01A	0	TCGA-55-1596	2065	-43.1291	-81.9042	TCGA-55-1596-01A-01R-0946-07	-125.033	low
TCGA-62-A46U-01A	0	TCGA-62-A46U	2067	53.6011	-10.1057	TCGA-62-A46U-01A-11R-A24H-07	43.4954	High
TCGA-55-6980-01A	0	TCGA-55-6980	2109	-19.9639	48.2947	TCGA-55-6980-01A-11R-1949-07	28.3308	High
TCGA-55-6987-01A	0	TCGA-55-6987	2137	-53.2522	27.6212	TCGA-55-6987-01A-11R-1949-07	-25.631	low
TCGA-NJ-A4YF-01A	0	TCGA-NJ-A4YF	2161	-49.7203	-3.3802	TCGA-NJ-A4YF-01A-12R-A262-07	-53.1005	low
TCGA-50-5045-01A	1	TCGA-50-5045	2174	-42.8157	22.7306	TCGA-50-5045-01A-01R-1628-07	-20.085	low
TCGA-62-A46V-01A	0	TCGA-62-A46V	2199	-9.66381	16.1845	TCGA-62-A46V-01A-11R-A24H-07	6.5207	High
TCGA-49-AAR2-01A	0	TCGA-49-AAR2	2224	-58.3364	11.6488	TCGA-49-AAR2-01A-11R-A39D-07	-46.6875	low
TCGA-MP-A5C7-01A	0	TCGA-MP-A5C7	2248	-41.7837	18.4917	TCGA-MP-A5C7-01A-11R-A262-07	-23.2919	low
TCGA-NJ-A4YG-01A	0	TCGA-NJ-A4YG	2261	-37.6032	41.2388	TCGA-NJ-A4YG-01A-22R-A262-07	3.63563	High
TCGA-49-4486-01A	1	TCGA-49-4486	2318	-54.6209	52.2531	TCGA-49-4486-01A-01R-1206-07	-2.36782	High
TCGA-78-8655-01A	0	TCGA-78-8655	2360	-20.1957	28.8832	TCGA-78-8655-01A-11R-2403-07	8.68749	High
TCGA-75-5146-01A	0	TCGA-75-5146	2368	-49.9151	30.4406	TCGA-75-5146-01A-01R-1628-07	-19.4745	low
TCGA-50-5933-01A	1	TCGA-50-5933	2393	161.201	-44.8533	TCGA-50-5933-01A-11R-1755-07	116.348	High
TCGA-55-6642-01A	0	TCGA-55-6642	2449	-20.0206	37.9101	TCGA-55-6642-01A-11R-1858-07	17.8894	High
TCGA-64-1679-01A	0	TCGA-64-1679	2488	11.4332	0.94263	TCGA-64-1679-01A-21R-2066-07	12.3758	High
TCGA-73-4662-01A	0	TCGA-73-4662	2515	13.313	38.0962	TCGA-73-4662-01A-01R-1206-07	51.4093	High
TCGA-75-6206-01A	0	TCGA-75-6206	2590	-23.6425	40.2906	TCGA-75-6206-01A-11R-1755-07	16.6481	High
TCGA-80-5611-01A	0	TCGA-80-5611	2595	-29.6235	-59.9066	TCGA-80-5611-01A-01R-1628-07	-89.5301	low
TCGA-44-6776-01A	0	TCGA-44-6776	2616	-37.6141	48.1021	TCGA-44-6776-01A-11R-1858-07	10.488	High
TCGA-MP-A4T4-01A	1	TCGA-MP-A4T4	2617	-25.1996	3.32993	TCGA-MP-A4T4-01A-11R-A262-07	-21.8697	low
TCGA-MP-A4SV-01A	1	TCGA-MP-A4SV	2620	-2.94895	-40.4138	TCGA-MP-A4SV-01A-11R-A24X-07	-43.3628	low
TCGA-64-5774-01A	0	TCGA-64-5774	2676	39.8363	-33.8809	TCGA-64-5774-01A-01R-1628-07	5.95534	High
TCGA-78-7167-01A	1	TCGA-78-7167	2681	-43.5317	53.5716	TCGA-78-7167-01A-11R-2066-07	10.0399	High
TCGA-62-8399-01A	0	TCGA-62-8399	2696	5.47211	3.38852	TCGA-62-8399-01A-21R-2326-07	8.86064	High
TCGA-55-6983-01A	0	TCGA-55-6983	2823	-42.635	32.9314	TCGA-55-6983-01A-11R-1949-07	-9.70367	High
TCGA-80-5608-01A	0	TCGA-80-5608	2832	-47.3444	1.67921	TCGA-80-5608-01A-31R-1949-07	-45.6652	low
TCGA-38-4625-01A	0	TCGA-38-4625	2973	-12.709	-122.789	TCGA-38-4625-01A-01R-1206-07	-135.498	low
TCGA-75-7027-01A	0	TCGA-75-7027	3059	-36.3662	-67.9007	TCGA-75-7027-01A-11R-1949-07	-104.267	low
TCGA-50-5049-01A	0	TCGA-50-5049	3094	-49.8619	13.1648	TCGA-50-5049-01A-01R-1628-07	-36.6971	low
TCGA-78-7162-01A	1	TCGA-78-7162	3169	-34.6487	40.5077	TCGA-78-7162-01A-21R-2066-07	5.859	High
TCGA-55-6986-01A	0	TCGA-55-6986	3261	-23.0508	33.0673	TCGA-55-6986-01A-11R-1949-07	10.0165	High
TCGA-75-7025-01A	0	TCGA-75-7025	3305	-3.68008	58.9571	TCGA-75-7025-01A-12R-1949-07	55.277	High
TCGA-78-8662-01A	1	TCGA-78-8662	3361	175.11	-34.324	TCGA-78-8662-01A-11R-2403-07	140.786	High
TCGA-78-7153-01A	0	TCGA-78-7153	3635	-53.3678	35.2596	TCGA-78-7153-01A-11R-2039-07	-18.1082	low
TCGA-38-4626-01A	0	TCGA-38-4626	3674	-32.7697	27.7113	TCGA-38-4626-01A-01R-1206-07	-5.05842	High
TCGA-49-AARO-01A	0	TCGA-49-AARO	3759	-15.6395	23.3395	TCGA-49-AARO-01A-12R-A41B-07	7.70006	High
TCGA-78-7149-01A	0	TCGA-78-7149	3940	-54.1512	48.1553	TCGA-78-7149-01A-11R-2039-07	-5.99595	High
TCGA-49-AAR0-01A	0	TCGA-49-AAR0	4765	-47.1687	12.6963	TCGA-49-AAR0-01A-21R-A39D-07	-34.4725	low
TCGA-78-7143-01A	1	TCGA-78-7143	4961	52.816	-18.0619	TCGA-78-7143-01A-11R-2039-07	34.7541	High
TCGA-49-AARR-01A	0	TCGA-49-AARR	4992	-36.0733	49.3594	TCGA-49-AARR-01A-11R-A41B-07	13.2861	High
TCGA-49-AARQ-01A	0	TCGA-49-AARQ	6732	-38.2079	-2.23064	TCGA-49-AARQ-01A-11R-A41B-07	-40.4385	low
TCGA-78-8640-01A	0	TCGA-78-8640	7062	-48.7017	-15.2198	TCGA-78-8640-01A-11R-2403-07	-63.9215	low
TCGA-78-7163-01A	0	TCGA-78-7163	7248	-18.7728	40.0602	TCGA-78-7163-01A-12R-2066-07	21.2874	High

## Sheet: GEO-datasets
accession	platform	source	OS.time	death	gse	OS	PC1	PC2	id	risk_score	group
GSM773540	GPL570	Tumor	437	dead	GSE31210	1	0.491912	1.01571	GSM773540	1.50762	High
GSM773541	GPL570	Tumor	743	alive	GSE31210	0	-1.52327	0.518008	GSM773541	-1.00527	low
GSM773542	GPL570	Tumor	2601	alive	GSE31210	0	-0.307017	0.799633	GSM773542	0.492616	High
GSM773543	GPL570	Tumor	1173	alive	GSE31210	0	0.675199	0.4226	GSM773543	1.0978	High
GSM773544	GPL570	Tumor	2369	alive	GSE31210	0	3.02306	0.148263	GSM773544	3.17132	High
GSM773545	GPL570	Tumor	1879	alive	GSE31210	0	-0.000659594	-0.798209	GSM773545	-0.798868	low
GSM773546	GPL570	Tumor	606	alive	GSE31210	0	-1.17349	-0.0696434	GSM773546	-1.24314	low
GSM773547	GPL570	Tumor	300	dead	GSE31210	1	1.60025	-0.225013	GSM773547	1.37524	High
GSM773548	GPL570	Tumor	1919	alive	GSE31210	0	0.357578	0.0928688	GSM773548	0.450447	High
GSM773549	GPL570	Tumor	1835	alive	GSE31210	0	2.28237	-0.27673	GSM773549	2.00564	High
GSM773550	GPL570	Tumor	1828	alive	GSE31210	0	2.75932	1.30874	GSM773550	4.06806	High
GSM773551	GPL570	Tumor	1841	dead	GSE31210	1	0.398254	-1.01507	GSM773551	-0.616817	low
GSM773552	GPL570	Tumor	639	dead	GSE31210	1	-6.765	0.204381	GSM773552	-6.56062	low
GSM773553	GPL570	Tumor	1311	dead	GSE31210	1	1.0446	-1.15542	GSM773553	-0.110824	low
GSM773554	GPL570	Tumor	1098	alive	GSE31210	0	1.1407	-1.01805	GSM773554	0.122652	low
GSM773555	GPL570	Tumor	1189	alive	GSE31210	0	-6.55516	1.75056	GSM773555	-4.8046	low
GSM773556	GPL570	Tumor	3863	alive	GSE31210	0	-1.39577	-0.290073	GSM773556	-1.68585	low
GSM773557	GPL570	Tumor	1475	alive	GSE31210	0	-2.65462	-0.608836	GSM773557	-3.26345	low
GSM773558	GPL570	Tumor	1856	alive	GSE31210	0	-3.66874	-1.39902	GSM773558	-5.06776	low
GSM773559	GPL570	Tumor	3067	alive	GSE31210	0	-6.67383	-0.0561193	GSM773559	-6.72995	low
GSM773560	GPL570	Tumor	1142	alive	GSE31210	0	-5.56791	1.23026	GSM773560	-4.33765	low
GSM773561	GPL570	Tumor	1825	alive	GSE31210	0	2.69426	-0.824646	GSM773561	1.86961	High
GSM773562	GPL570	Tumor	1610	alive	GSE31210	0	-4.83688	-1.4098	GSM773562	-6.24668	low
GSM773563	GPL570	Tumor	2014	alive	GSE31210	0	-5.91969	-0.632889	GSM773563	-6.55258	low
GSM773564	GPL570	Tumor	1826	alive	GSE31210	0	1.64921	-1.65587	GSM773564	-0.00666111	low
GSM773565	GPL570	Tumor	2191	alive	GSE31210	0	-4.94091	-0.944822	GSM773565	-5.88574	low
GSM773566	GPL570	Tumor	3342	alive	GSE31210	0	0.776977	-1.32754	GSM773566	-0.550563	low
GSM773567	GPL570	Tumor	1328	alive	GSE31210	0	0.963483	-1.89702	GSM773567	-0.933534	low
GSM773568	GPL570	Tumor	2925	alive	GSE31210	0	-1.98039	-0.370007	GSM773568	-2.3504	low
GSM773569	GPL570	Tumor	2880	alive	GSE31210	0	0.0544401	-0.566639	GSM773569	-0.512199	low
GSM773570	GPL570	Tumor	1724	alive	GSE31210	0	0.991732	-2.5421	GSM773570	-1.55036	low
GSM773571	GPL570	Tumor	2765	alive	GSE31210	0	1.17294	-0.727524	GSM773571	0.445413	High
GSM773572	GPL570	Tumor	1529	alive	GSE31210	0	-5.13357	-1.95909	GSM773572	-7.09267	low
GSM773573	GPL570	Tumor	221	dead	GSE31210	1	-3.1966	1.60574	GSM773573	-1.59086	low
GSM773574	GPL570	Tumor	546	dead	GSE31210	1	-3.59974	0.741657	GSM773574	-2.85808	low
GSM773575	GPL570	Tumor	346	dead	GSE31210	1	-4.75517	-1.59394	GSM773575	-6.34911	low
GSM773576	GPL570	Tumor	853	dead	GSE31210	1	1.80142	-1.88506	GSM773576	-0.0836434	low
GSM773577	GPL570	Tumor	2661	dead	GSE31210	1	-0.652618	-0.759036	GSM773577	-1.41165	low
GSM773578	GPL570	Tumor	817	alive	GSE31210	0	-4.18162	1.21453	GSM773578	-2.96709	low
GSM773579	GPL570	Tumor	425	dead	GSE31210	1	-4.88138	0.645771	GSM773579	-4.23561	low
GSM773580	GPL570	Tumor	1281	alive	GSE31210	0	0.19588	-1.57878	GSM773580	-1.3829	low
GSM773581	GPL570	Tumor	1044	alive	GSE31210	0	-7.95817	0.902718	GSM773581	-7.05546	low
GSM773582	GPL570	Tumor	565	alive	GSE31210	0	-5.60405	1.70573	GSM773582	-3.89833	low
GSM773583	GPL570	Tumor	1059	dead	GSE31210	1	-2.37924	-2.80316	GSM773583	-5.18241	low
GSM773584	GPL570	Tumor	1625	dead	GSE31210	1	-1.33714	-0.23923	GSM773584	-1.57637	low
GSM773585	GPL570	Tumor	1695	dead	GSE31210	1	-1.99517	-0.330006	GSM773585	-2.32518	low
GSM773586	GPL570	Tumor	2976	alive	GSE31210	0	-6.10744	-0.880708	GSM773586	-6.98815	low
GSM773587	GPL570	Tumor	1143	dead	GSE31210	1	-2.6847	-1.87945	GSM773587	-4.56415	low
GSM773588	GPL570	Tumor	1682	alive	GSE31210	0	0.490044	-1.91724	GSM773588	-1.4272	low
GSM773589	GPL570	Tumor	1242	dead	GSE31210	1	-3.55797	-0.397353	GSM773589	-3.95533	low
GSM773590	GPL570	Tumor	2252	alive	GSE31210	0	-1.16989	-2.66971	GSM773590	-3.83959	low
GSM773591	GPL570	Tumor	943	dead	GSE31210	1	-4.7661	-0.811408	GSM773591	-5.5775	low
GSM773592	GPL570	Tumor	1346	dead	GSE31210	1	-0.254723	-0.251737	GSM773592	-0.50646	low
GSM773593	GPL570	Tumor	1482	dead	GSE31210	1	-3.31063	0.284955	GSM773593	-3.02568	low
GSM773594	GPL570	Tumor	2386	alive	GSE31210	0	4.94233	-0.233893	GSM773594	4.70844	High
GSM773595	GPL570	Tumor	1560	alive	GSE31210	0	1.21664	0.647842	GSM773595	1.86448	High
GSM773596	GPL570	Tumor	1001	dead	GSE31210	1	4.14117	-0.960502	GSM773596	3.18067	High
GSM773597	GPL570	Tumor	259	dead	GSE31210	1	0.0823288	-1.46552	GSM773597	-1.38319	low
GSM773598	GPL570	Tumor	2289	alive	GSE31210	0	1.48404	1.30199	GSM773598	2.78603	High
GSM773599	GPL570	Tumor	1916	alive	GSE31210	0	-3.51356	-3.02812	GSM773599	-6.54168	low
GSM773600	GPL570	Tumor	2048	alive	GSE31210	0	-4.49255	-1.35081	GSM773600	-5.84336	low
GSM773601	GPL570	Tumor	1475	alive	GSE31210	0	-6.59444	-0.327258	GSM773601	-6.9217	low
GSM773602	GPL570	Tumor	1539	alive	GSE31210	0	4.72419	-0.654774	GSM773602	4.06942	High
GSM773603	GPL570	Tumor	636	alive	GSE31210	0	-6.4567	-2.39102	GSM773603	-8.84771	low
GSM773604	GPL570	Tumor	1275	alive	GSE31210	0	-5.55555	-0.278545	GSM773604	-5.8341	low
GSM773605	GPL570	Tumor	2005	alive	GSE31210	0	0.240794	-1.93219	GSM773605	-1.69139	low
GSM773606	GPL570	Tumor	1965	alive	GSE31210	0	4.9498	-0.567585	GSM773606	4.38222	High
GSM773607	GPL570	Tumor	2425	alive	GSE31210	0	3.46005	-1.77928	GSM773607	1.68077	High
GSM773608	GPL570	Tumor	1566	alive	GSE31210	0	4.15892	-0.585603	GSM773608	3.57332	High
GSM773609	GPL570	Tumor	990	alive	GSE31210	0	3.74515	-0.715063	GSM773609	3.03008	High
GSM773610	GPL570	Tumor	729	alive	GSE31210	0	2.1117	0.50566	GSM773610	2.61736	High
GSM773611	GPL570	Tumor	2354	alive	GSE31210	0	2.93205	0.0712197	GSM773611	3.00327	High
GSM773612	GPL570	Tumor	818	alive	GSE31210	0	-1.40167	-2.39274	GSM773612	-3.7944	low
GSM773613	GPL570	Tumor	2009	alive	GSE31210	0	-6.55722	-0.264855	GSM773613	-6.82208	low
GSM773614	GPL570	Tumor	2549	alive	GSE31210	0	2.23187	1.23252	GSM773614	3.46438	High
GSM773615	GPL570	Tumor	3411	alive	GSE31210	0	0.594246	-1.43388	GSM773615	-0.839638	low
GSM773616	GPL570	Tumor	1806	alive	GSE31210	0	-11.4728	-2.61714	GSM773616	-14.09	low
GSM773617	GPL570	Tumor	1937	alive	GSE31210	0	1.96883	-0.533801	GSM773617	1.43503	High
GSM773618	GPL570	Tumor	1520	alive	GSE31210	0	2.66729	0.713724	GSM773618	3.38101	High
GSM773619	GPL570	Tumor	1375	alive	GSE31210	0	2.05482	-0.544523	GSM773619	1.5103	High
GSM773620	GPL570	Tumor	1756	alive	GSE31210	0	4.32477	-0.163307	GSM773620	4.16146	High
GSM773621	GPL570	Tumor	1597	alive	GSE31210	0	-6.9096	-1.03952	GSM773621	-7.94912	low
GSM773622	GPL570	Tumor	1714	alive	GSE31210	0	4.27512	-0.69836	GSM773622	3.57676	High
GSM773623	GPL570	Tumor	1637	alive	GSE31210	0	3.47569	-0.547826	GSM773623	2.92786	High
GSM773624	GPL570	Tumor	1653	alive	GSE31210	0	3.42954	-1.82269	GSM773624	1.60686	High
GSM773625	GPL570	Tumor	1196	alive	GSE31210	0	3.58028	-1.45032	GSM773625	2.12996	High
GSM773626	GPL570	Tumor	1702	alive	GSE31210	0	-1.90058	0.303375	GSM773626	-1.59721	low
GSM773627	GPL570	Tumor	2050	alive	GSE31210	0	0.0620459	1.30652	GSM773627	1.36857	High
GSM773628	GPL570	Tumor	1256	alive	GSE31210	0	-5.34787	0.41492	GSM773628	-4.93295	low
GSM773629	GPL570	Tumor	818	alive	GSE31210	0	3.64833	-2.43249	GSM773629	1.21584	High
GSM773630	GPL570	Tumor	1154	alive	GSE31210	0	-10.1426	-0.419457	GSM773630	-10.562	low
GSM773631	GPL570	Tumor	3058	alive	GSE31210	0	1.47005	-0.595828	GSM773631	0.874218	High
GSM773632	GPL570	Tumor	1941	alive	GSE31210	0	0.796452	1.44106	GSM773632	2.23751	High
GSM773633	GPL570	Tumor	1596	alive	GSE31210	0	-5.22247	0.486523	GSM773633	-4.73595	low
GSM773634	GPL570	Tumor	2450	alive	GSE31210	0	1.94258	-0.838861	GSM773634	1.10372	High
GSM773635	GPL570	Tumor	1881	alive	GSE31210	0	2.05746	-1.89206	GSM773635	0.165399	low
GSM773636	GPL570	Tumor	1637	alive	GSE31210	0	-0.312282	-1.24724	GSM773636	-1.55952	low
GSM773637	GPL570	Tumor	2034	alive	GSE31210	0	1.26637	0.279467	GSM773637	1.54584	High
GSM773638	GPL570	Tumor	2134	alive	GSE31210	0	4.77702	-1.14816	GSM773638	3.62886	High
GSM773639	GPL570	Tumor	779	dead	GSE31210	1	-2.42582	0.724909	GSM773639	-1.70091	low
GSM773640	GPL570	Tumor	540	dead	GSE31210	1	0.569941	0.645012	GSM773640	1.21495	High
GSM773641	GPL570	Tumor	1317	alive	GSE31210	0	-0.298832	0.142679	GSM773641	-0.156152	low
GSM773642	GPL570	Tumor	1980	alive	GSE31210	0	-0.476044	-1.01463	GSM773642	-1.49067	low
GSM773643	GPL570	Tumor	702	dead	GSE31210	1	-2.00492	-2.6922	GSM773643	-4.69712	low
GSM773644	GPL570	Tumor	564	dead	GSE31210	1	0.0135893	-0.198427	GSM773644	-0.184837	low
GSM773645	GPL570	Tumor	788	dead	GSE31210	1	-2.04495	2.4163	GSM773645	0.371349	High
GSM773646	GPL570	Tumor	1463	alive	GSE31210	0	0.276124	0.0733622	GSM773646	0.349486	low
GSM773647	GPL570	Tumor	1345	dead	GSE31210	1	0.734154	-0.0499383	GSM773647	0.684216	High
GSM773648	GPL570	Tumor	832	alive	GSE31210	0	-0.22662	1.26253	GSM773648	1.03591	High
GSM773649	GPL570	Tumor	2687	alive	GSE31210	0	-4.66739	2.34602	GSM773649	-2.32136	low
GSM773650	GPL570	Tumor	1122	dead	GSE31210	1	0.213058	0.889861	GSM773650	1.10292	High
GSM773651	GPL570	Tumor	2668	alive	GSE31210	0	-4.4595	3.3804	GSM773651	-1.0791	low
GSM773652	GPL570	Tumor	1936	alive	GSE31210	0	1.29891	0.26157	GSM773652	1.56048	High
GSM773653	GPL570	Tumor	871	alive	GSE31210	0	0.619377	0.201543	GSM773653	0.82092	High
GSM773654	GPL570	Tumor	2671	alive	GSE31210	0	-1.90475	-0.0907157	GSM773654	-1.99546	low
GSM773655	GPL570	Tumor	1482	alive	GSE31210	0	2.64456	0.3451	GSM773655	2.98966	High
GSM773656	GPL570	Tumor	1128	alive	GSE31210	0	0.995421	-1.29374	GSM773656	-0.298322	low
GSM773657	GPL570	Tumor	1042	dead	GSE31210	1	1.64447	-0.411814	GSM773657	1.23266	High
GSM773658	GPL570	Tumor	1229	dead	GSE31210	1	-7.14347	3.89651	GSM773658	-3.24696	low
GSM773659	GPL570	Tumor	2263	dead	GSE31210	1	-6.53163	1.06161	GSM773659	-5.47002	low
GSM773660	GPL570	Tumor	1770	alive	GSE31210	0	-0.836066	0.49933	GSM773660	-0.336737	low
GSM773661	GPL570	Tumor	1433	dead	GSE31210	1	-1.85168	1.01952	GSM773661	-0.832166	low
GSM773662	GPL570	Tumor	1823	alive	GSE31210	0	3.68425	-1.05808	GSM773662	2.62617	High
GSM773663	GPL570	Tumor	1988	alive	GSE31210	0	1.43507	0.691846	GSM773663	2.12692	High
GSM773664	GPL570	Tumor	1434	alive	GSE31210	0	1.94259	0.808155	GSM773664	2.75074	High
GSM773665	GPL570	Tumor	630	dead	GSE31210	1	-4.61062	-1.36562	GSM773665	-5.97624	low
GSM773666	GPL570	Tumor	1537	alive	GSE31210	0	-0.525334	1.02064	GSM773666	0.49531	High
GSM773667	GPL570	Tumor	1429	dead	GSE31210	1	-2.25431	0.165148	GSM773667	-2.08916	low
GSM773668	GPL570	Tumor	1038	dead	GSE31210	1	1.97263	1.55555	GSM773668	3.52818	High
GSM773669	GPL570	Tumor	2486	alive	GSE31210	0	0.424953	0.279359	GSM773669	0.704311	High
GSM773670	GPL570	Tumor	740	alive	GSE31210	0	2.72119	-0.339216	GSM773670	2.38198	High
GSM773671	GPL570	Tumor	1042	alive	GSE31210	0	1.70046	-0.472	GSM773671	1.22846	High
GSM773672	GPL570	Tumor	1267	alive	GSE31210	0	-0.868898	0.589022	GSM773672	-0.279876	low
GSM773673	GPL570	Tumor	1017	alive	GSE31210	0	-3.6208	0.720139	GSM773673	-2.90066	low
GSM773674	GPL570	Tumor	1041	alive	GSE31210	0	-7.21042	0.573574	GSM773674	-6.63685	low
GSM773675	GPL570	Tumor	1859	alive	GSE31210	0	-0.0268169	1.06606	GSM773675	1.03924	High
GSM773676	GPL570	Tumor	1717	alive	GSE31210	0	-0.992824	-0.106953	GSM773676	-1.09978	low
GSM773677	GPL570	Tumor	1494	alive	GSE31210	0	-0.82944	-0.512402	GSM773677	-1.34184	low
GSM773678	GPL570	Tumor	754	alive	GSE31210	0	-0.757847	-0.412966	GSM773678	-1.17081	low
GSM773679	GPL570	Tumor	2364	alive	GSE31210	0	-0.905004	0.881673	GSM773679	-0.0233307	low
GSM773680	GPL570	Tumor	1733	alive	GSE31210	0	2.91697	0.15357	GSM773680	3.07054	High
GSM773681	GPL570	Tumor	1941	alive	GSE31210	0	4.64714	-0.571963	GSM773681	4.07518	High
GSM773682	GPL570	Tumor	774	alive	GSE31210	0	2.05347	0.145187	GSM773682	2.19866	High
GSM773683	GPL570	Tumor	2913	alive	GSE31210	0	-4.44884	2.58568	GSM773683	-1.86316	low
GSM773684	GPL570	Tumor	1803	alive	GSE31210	0	1.43702	0.502097	GSM773684	1.93911	High
GSM773685	GPL570	Tumor	1912	alive	GSE31210	0	2.80953	0.133426	GSM773685	2.94295	High
GSM773686	GPL570	Tumor	1481	alive	GSE31210	0	3.61609	-0.494448	GSM773686	3.12164	High
GSM773687	GPL570	Tumor	1231	alive	GSE31210	0	2.78253	0.581276	GSM773687	3.3638	High
GSM773688	GPL570	Tumor	1964	alive	GSE31210	0	2.07572	0.918797	GSM773688	2.99452	High
GSM773689	GPL570	Tumor	3352	alive	GSE31210	0	3.4596	0.618666	GSM773689	4.07826	High
GSM773690	GPL570	Tumor	2158	alive	GSE31210	0	1.47653	-0.408448	GSM773690	1.06808	High
GSM773691	GPL570	Tumor	3466	alive	GSE31210	0	1.60006	1.12983	GSM773691	2.7299	High
GSM773692	GPL570	Tumor	3263	alive	GSE31210	0	3.52618	0.194033	GSM773692	3.72021	High
GSM773693	GPL570	Tumor	1823	alive	GSE31210	0	3.10174	-0.136983	GSM773693	2.96476	High
GSM773694	GPL570	Tumor	1856	alive	GSE31210	0	-0.856787	-1.11127	GSM773694	-1.96806	low
GSM773695	GPL570	Tumor	2449	alive	GSE31210	0	3.47932	-0.885601	GSM773695	2.59372	High
GSM773696	GPL570	Tumor	1859	alive	GSE31210	0	4.28826	0.126216	GSM773696	4.41448	High
GSM773697	GPL570	Tumor	1998	alive	GSE31210	0	-5.05377	2.14519	GSM773697	-2.90858	low
GSM773698	GPL570	Tumor	1852	alive	GSE31210	0	0.335495	0.800428	GSM773698	1.13592	High
GSM773699	GPL570	Tumor	1894	alive	GSE31210	0	2.14628	0.30406	GSM773699	2.45033	High
GSM773700	GPL570	Tumor	1861	alive	GSE31210	0	0.566952	-0.0753964	GSM773700	0.491556	High
GSM773701	GPL570	Tumor	1669	alive	GSE31210	0	2.16787	0.0184889	GSM773701	2.18636	High
GSM773702	GPL570	Tumor	3189	alive	GSE31210	0	-0.142314	1.45723	GSM773702	1.31492	High
GSM773703	GPL570	Tumor	1822	alive	GSE31210	0	-6.44787	1.74341	GSM773703	-4.70446	low
GSM773704	GPL570	Tumor	1809	alive	GSE31210	0	2.43529	-0.651951	GSM773704	1.78334	High
GSM773705	GPL570	Tumor	2552	alive	GSE31210	0	2.09352	-0.448651	GSM773705	1.64487	High
GSM773706	GPL570	Tumor	2968	alive	GSE31210	0	5.55939	0.609194	GSM773706	6.16859	High
GSM773707	GPL570	Tumor	3066	alive	GSE31210	0	2.84052	-0.127764	GSM773707	2.71276	High
GSM773708	GPL570	Tumor	1412	alive	GSE31210	0	1.54054	0.878687	GSM773708	2.41923	High
GSM773709	GPL570	Tumor	1317	alive	GSE31210	0	1.32968	-0.979593	GSM773709	0.350088	High
GSM773710	GPL570	Tumor	1180	alive	GSE31210	0	2.2855	1.12648	GSM773710	3.41198	High
GSM773711	GPL570	Tumor	1688	alive	GSE31210	0	3.37858	-0.352717	GSM773711	3.02587	High
GSM773712	GPL570	Tumor	1417	alive	GSE31210	0	2.74496	1.30992	GSM773712	4.05488	High
GSM773713	GPL570	Tumor	1426	alive	GSE31210	0	0.42367	0.992198	GSM773713	1.41587	High
GSM773714	GPL570	Tumor	1674	alive	GSE31210	0	0.510763	0.155409	GSM773714	0.666172	High
GSM773715	GPL570	Tumor	1848	alive	GSE31210	0	-1.47863	1.67934	GSM773715	0.200719	low
GSM773716	GPL570	Tumor	1856	alive	GSE31210	0	-4.28938	2.61154	GSM773716	-1.67784	low
GSM773717	GPL570	Tumor	1780	alive	GSE31210	0	-1.70583	0.155294	GSM773717	-1.55054	low
GSM773718	GPL570	Tumor	2084	alive	GSE31210	0	2.65618	-0.84948	GSM773718	1.8067	High
GSM773719	GPL570	Tumor	1879	alive	GSE31210	0	3.67775	1.06891	GSM773719	4.74666	High
GSM773720	GPL570	Tumor	1114	alive	GSE31210	0	2.83139	1.19288	GSM773720	4.02426	High
GSM773721	GPL570	Tumor	2806	alive	GSE31210	0	3.08317	-0.330598	GSM773721	2.75257	High
GSM773722	GPL570	Tumor	1663	alive	GSE31210	0	2.52485	0.833378	GSM773722	3.35823	High
GSM773723	GPL570	Tumor	1726	alive	GSE31210	0	0.0649057	0.483882	GSM773723	0.548788	High
GSM773724	GPL570	Tumor	1629	alive	GSE31210	0	0.356825	0.640418	GSM773724	0.997242	High
GSM773725	GPL570	Tumor	2179	alive	GSE31210	0	0.938338	0.0915962	GSM773725	1.02993	High
GSM773726	GPL570	Tumor	1917	alive	GSE31210	0	2.65729	0.447563	GSM773726	3.10485	High
GSM773727	GPL570	Tumor	1446	alive	GSE31210	0	-1.14402	1.672	GSM773727	0.527985	High
GSM773728	GPL570	Tumor	1162	alive	GSE31210	0	1.79013	0.200121	GSM773728	1.99025	High
GSM773729	GPL570	Tumor	1231	alive	GSE31210	0	0.922739	1.57832	GSM773729	2.50106	High
GSM773730	GPL570	Tumor	941	alive	GSE31210	0	-0.397813	0.452279	GSM773730	0.0544658	low
GSM773731	GPL570	Tumor	1623	alive	GSE31210	0	2.46412	-0.240202	GSM773731	2.22392	High
GSM773732	GPL570	Tumor	1855	alive	GSE31210	0	2.35823	-0.528449	GSM773732	1.82978	High
GSM773733	GPL570	Tumor	1404	alive	GSE31210	0	1.97267	1.06802	GSM773733	3.04069	High
GSM773734	GPL570	Tumor	2221	alive	GSE31210	0	3.30068	-0.861011	GSM773734	2.43966	High
GSM773735	GPL570	Tumor	849	alive	GSE31210	0	2.52478	0.551463	GSM773735	3.07624	High
GSM773736	GPL570	Tumor	831	alive	GSE31210	0	2.49834	0.879713	GSM773736	3.37805	High
GSM773737	GPL570	Tumor	3219	alive	GSE31210	0	-1.68712	0.462041	GSM773737	-1.22508	low
GSM773738	GPL570	Tumor	2585	alive	GSE31210	0	-0.0756747	0.510624	GSM773738	0.434949	High
GSM773739	GPL570	Tumor	2442	alive	GSE31210	0	2.4416	0.816181	GSM773739	3.25778	High
GSM773740	GPL570	Tumor	1910	alive	GSE31210	0	-0.170247	0.953132	GSM773740	0.782885	High
GSM773741	GPL570	Tumor	1834	alive	GSE31210	0	2.21748	1.03636	GSM773741	3.25384	High
GSM773742	GPL570	Tumor	2918	alive	GSE31210	0	-4.14782	1.86324	GSM773742	-2.28458	low
GSM773743	GPL570	Tumor	2285	alive	GSE31210	0	2.01555	0.817832	GSM773743	2.83338	High
GSM773744	GPL570	Tumor	2149	alive	GSE31210	0	3.15395	1.17992	GSM773744	4.33386	High
GSM773745	GPL570	Tumor	2561	alive	GSE31210	0	-1.29372	0.508048	GSM773745	-0.785671	low
GSM773746	GPL570	Tumor	1947	alive	GSE31210	0	-0.787938	-0.346023	GSM773746	-1.13396	low
GSM773747	GPL570	Tumor	1841	alive	GSE31210	0	3.23635	0.0720607	GSM773747	3.30841	High
GSM773748	GPL570	Tumor	1971	alive	GSE31210	0	2.30232	-0.419873	GSM773748	1.88245	High
GSM773749	GPL570	Tumor	2409	alive	GSE31210	0	-1.29387	0.758781	GSM773749	-0.535091	low
GSM773750	GPL570	Tumor	1624	alive	GSE31210	0	3.20929	-0.446759	GSM773750	2.76253	High
GSM773751	GPL570	Tumor	2430	alive	GSE31210	0	-0.294689	0.103851	GSM773751	-0.190838	low
GSM773752	GPL570	Tumor	1856	alive	GSE31210	0	3.66348	1.57726	GSM773752	5.24074	High
GSM773753	GPL570	Tumor	1516	alive	GSE31210	0	1.72363	0.337744	GSM773753	2.06138	High
GSM773754	GPL570	Tumor	1819	alive	GSE31210	0	0.940815	-1.78284	GSM773754	-0.842022	low
GSM773755	GPL570	Tumor	2413	alive	GSE31210	0	2.37061	0.790414	GSM773755	3.16103	High
GSM773756	GPL570	Tumor	1849	alive	GSE31210	0	-0.611454	0.00804897	GSM773756	-0.603405	low
GSM773757	GPL570	Tumor	2181	alive	GSE31210	0	2.26339	0.563798	GSM773757	2.82718	High
GSM773758	GPL570	Tumor	2168	alive	GSE31210	0	4.58507	0.747069	GSM773758	5.33214	High
GSM773759	GPL570	Tumor	2154	alive	GSE31210	0	3.11208	1.08163	GSM773759	4.19371	High
GSM773760	GPL570	Tumor	2073	alive	GSE31210	0	3.70999	0.298066	GSM773760	4.00806	High
GSM773761	GPL570	Tumor	1994	alive	GSE31210	0	2.63298	-0.696729	GSM773761	1.93626	High
GSM773762	GPL570	Tumor	2137	alive	GSE31210	0	2.68339	0.968995	GSM773762	3.65238	High
GSM773763	GPL570	Tumor	1998	alive	GSE31210	0	3.03444	0.182187	GSM773763	3.21663	High
GSM773764	GPL570	Tumor	1908	alive	GSE31210	0	-1.70674	0.331469	GSM773764	-1.37527	low
GSM773765	GPL570	Tumor	1660	alive	GSE31210	0	3.48919	-0.243373	GSM773765	3.24581	High
GSM1019139	GPL570	Tumor	3186	no	GSE37745	0	4.33676	0.818447	GSM1019139	5.15521	High
GSM1019140	GPL570	Tumor	162	yes	GSE37745	1	5.08357	0.0487128	GSM1019140	5.13228	High
GSM1019143	GPL570	Tumor	556	yes	GSE37745	1	5.59223	0.248072	GSM1019143	5.8403	High
GSM1019144	GPL570	Tumor	304	yes	GSE37745	1	-0.141362	0.0956748	GSM1019144	-0.0456871	low
GSM1019145	GPL570	Tumor	590	yes	GSE37745	1	-1.47638	1.86925	GSM1019145	0.392877	High
GSM1019147	GPL570	Tumor	61	yes	GSE37745	1	5.15374	-0.348597	GSM1019147	4.80514	High
GSM1019149	GPL570	Tumor	595	yes	GSE37745	1	3.17852	1.83078	GSM1019149	5.0093	High
GSM1019150	GPL570	Tumor	1839	yes	GSE37745	1	-2.71207	-0.756956	GSM1019150	-3.46903	low
GSM1019152	GPL570	Tumor	523	yes	GSE37745	1	-2.30339	-0.387308	GSM1019152	-2.6907	low
GSM1019153	GPL570	Tumor	393	yes	GSE37745	1	3.22815	1.7903	GSM1019153	5.01845	High
GSM1019154	GPL570	Tumor	250	yes	GSE37745	1	-6.28945	0.252709	GSM1019154	-6.03674	low
GSM1019158	GPL570	Tumor	490	yes	GSE37745	1	-0.881677	1.30585	GSM1019158	0.424174	High
GSM1019160	GPL570	Tumor	84	yes	GSE37745	1	-2.08373	0.257548	GSM1019160	-1.82618	low
GSM1019162	GPL570	Tumor	355	yes	GSE37745	1	-0.638269	0.52957	GSM1019162	-0.108698	low
GSM1019163	GPL570	Tumor	88	yes	GSE37745	1	3.89779	-0.761806	GSM1019163	3.13598	High
GSM1019164	GPL570	Tumor	286	yes	GSE37745	1	-0.224228	-0.940913	GSM1019164	-1.16514	low
GSM1019165	GPL570	Tumor	151	yes	GSE37745	1	0.328627	0.729094	GSM1019165	1.05772	High
GSM1019166	GPL570	Tumor	2108	yes	GSE37745	1	3.50406	1.68018	GSM1019166	5.18424	High
GSM1019169	GPL570	Tumor	3470	yes	GSE37745	1	1.5834	-0.0753383	GSM1019169	1.50806	High
GSM1019170	GPL570	Tumor	4030	yes	GSE37745	1	-0.88889	-1.57792	GSM1019170	-2.46681	low
GSM1019171	GPL570	Tumor	3260	yes	GSE37745	1	2.72039	0.521748	GSM1019171	3.24214	High
GSM1019174	GPL570	Tumor	514	yes	GSE37745	1	-4.07075	-0.678863	GSM1019174	-4.74961	low
GSM1019175	GPL570	Tumor	5712	no	GSE37745	0	4.80873	0.958538	GSM1019175	5.76726	High
GSM1019176	GPL570	Tumor	281	yes	GSE37745	1	5.92724	-0.643335	GSM1019176	5.28391	High
GSM1019180	GPL570	Tumor	343	yes	GSE37745	1	-3.75602	1.48151	GSM1019180	-2.27451	low
GSM1019181	GPL570	Tumor	3221	yes	GSE37745	1	0.791232	1.13499	GSM1019181	1.92623	High
GSM1019183	GPL570	Tumor	591	yes	GSE37745	1	-3.01116	-0.657077	GSM1019183	-3.66824	low
GSM1019185	GPL570	Tumor	3719	yes	GSE37745	1	5.26621	-0.173885	GSM1019185	5.09232	High
GSM1019186	GPL570	Tumor	3844	no	GSE37745	0	-2.60357	-1.42747	GSM1019186	-4.03104	low
GSM1019187	GPL570	Tumor	3331	yes	GSE37745	1	-3.00041	2.95573	GSM1019187	-0.0446752	low
GSM1019188	GPL570	Tumor	3723	no	GSE37745	0	-0.892881	0.124689	GSM1019188	-0.768192	low
GSM1019190	GPL570	Tumor	3621	no	GSE37745	0	5.43273	1.21257	GSM1019190	6.6453	High
GSM1019192	GPL570	Tumor	3369	no	GSE37745	0	1.94241	0.337259	GSM1019192	2.27967	High
GSM1019194	GPL570	Tumor	2844	yes	GSE37745	1	1.63321	1.02484	GSM1019194	2.65805	High
GSM1019196	GPL570	Tumor	6	yes	GSE37745	1	3.3812	-0.567005	GSM1019196	2.81419	High
GSM1019197	GPL570	Tumor	196	yes	GSE37745	1	-6.81605	0.0701198	GSM1019197	-6.74593	low
GSM1019200	GPL570	Tumor	351	yes	GSE37745	1	3.50138	-0.18564	GSM1019200	3.31574	High
GSM1019203	GPL570	Tumor	79	yes	GSE37745	1	-1.5781	1.29718	GSM1019203	-0.280917	low
GSM1019204	GPL570	Tumor	3949	yes	GSE37745	1	4.93807	0.409653	GSM1019204	5.34772	High
GSM1019205	GPL570	Tumor	4703	no	GSE37745	0	0.3875	0.170723	GSM1019205	0.558223	High
GSM1019207	GPL570	Tumor	247	yes	GSE37745	1	-3.14246	0.147091	GSM1019207	-2.99537	low
GSM1019210	GPL570	Tumor	2748	yes	GSE37745	1	-1.63939	0.821262	GSM1019210	-0.818124	low
GSM1019211	GPL570	Tumor	323	yes	GSE37745	1	-2.07677	1.14918	GSM1019211	-0.927582	low
GSM1019213	GPL570	Tumor	4489	no	GSE37745	0	-4.26897	1.32151	GSM1019213	-2.94747	low
GSM1019214	GPL570	Tumor	4486	no	GSE37745	0	2.84477	0.625019	GSM1019214	3.46979	High
GSM1019216	GPL570	Tumor	396	yes	GSE37745	1	-6.62722	1.99405	GSM1019216	-4.63317	low
GSM1019217	GPL570	Tumor	370	yes	GSE37745	1	-1.95934	1.42072	GSM1019217	-0.53862	low
GSM1019218	GPL570	Tumor	262	yes	GSE37745	1	-3.00517	-0.0576141	GSM1019218	-3.06279	low
GSM1019220	GPL570	Tumor	533	yes	GSE37745	1	-1.72173	0.32816	GSM1019220	-1.39357	low
GSM1019224	GPL570	Tumor	1874	yes	GSE37745	1	-4.05633	-0.612079	GSM1019224	-4.66841	low
GSM1019225	GPL570	Tumor	177	yes	GSE37745	1	0.306114	-0.813831	GSM1019225	-0.507717	low
GSM1019228	GPL570	Tumor	5082	no	GSE37745	0	0.844287	2.66118	GSM1019228	3.50546	High
GSM1019230	GPL570	Tumor	2397	yes	GSE37745	1	-3.55145	0.0852193	GSM1019230	-3.46623	low
GSM1019234	GPL570	Tumor	2068	yes	GSE37745	1	-3.74355	0.591853	GSM1019234	-3.1517	low
GSM1019236	GPL570	Tumor	3545	yes	GSE37745	1	2.3009	0.655091	GSM1019236	2.95599	High
GSM1019239	GPL570	Tumor	1222	yes	GSE37745	1	-2.34979	0.149479	GSM1019239	-2.20031	low
GSM1019242	GPL570	Tumor	3227	no	GSE37745	0	5.34227	-1.34928	GSM1019242	3.99299	High
GSM1019243	GPL570	Tumor	1031	yes	GSE37745	1	-2.3056	-2.1082	GSM1019243	-4.4138	low
GSM1019244	GPL570	Tumor	1243	yes	GSE37745	1	3.59868	-0.149643	GSM1019244	3.44904	High
GSM1019247	GPL570	Tumor	1123	yes	GSE37745	1	-0.516414	-0.360853	GSM1019247	-0.877268	low
GSM1019249	GPL570	Tumor	2866	no	GSE37745	0	3.14358	0.0845002	GSM1019249	3.22808	High
GSM1019253	GPL570	Tumor	857	yes	GSE37745	1	-1.66679	-0.410385	GSM1019253	-2.07717	low
GSM1019254	GPL570	Tumor	2761	no	GSE37745	0	-0.0841114	-1.4536	GSM1019254	-1.53771	low
GSM1019256	GPL570	Tumor	836	yes	GSE37745	1	-3.50956	-0.399731	GSM1019256	-3.90929	low
GSM1019257	GPL570	Tumor	1190	yes	GSE37745	1	2.44381	0.183579	GSM1019257	2.62739	High
GSM1019258	GPL570	Tumor	2170	yes	GSE37745	1	4.66028	0.0435572	GSM1019258	4.70384	High
GSM1019259	GPL570	Tumor	2589	no	GSE37745	0	0.766427	-0.884845	GSM1019259	-0.118417	low
GSM1019260	GPL570	Tumor	2350	no	GSE37745	0	-1.12267	-0.73161	GSM1019260	-1.85428	low
GSM1019261	GPL570	Tumor	2308	no	GSE37745	0	-4.85452	-1.26018	GSM1019261	-6.1147	low
GSM1019264	GPL570	Tumor	1205	yes	GSE37745	1	-0.179077	0.561536	GSM1019264	0.382459	High
GSM1019265	GPL570	Tumor	2316	no	GSE37745	0	-2.44356	-0.327452	GSM1019265	-2.77101	low
GSM1019268	GPL570	Tumor	2448	no	GSE37745	0	-2.15222	-1.74096	GSM1019268	-3.89318	low
GSM1019270	GPL570	Tumor	1000	yes	GSE37745	1	3.5237	-0.912624	GSM1019270	2.61108	High
GSM1019272	GPL570	Tumor	1224	yes	GSE37745	1	1.12031	-0.164492	GSM1019272	0.955819	High
GSM1019273	GPL570	Tumor	1463	yes	GSE37745	1	-1.2383	-0.0247688	GSM1019273	-1.26307	low
GSM1019274	GPL570	Tumor	50	yes	GSE37745	1	-2.96545	2.20663	GSM1019274	-0.758816	low
GSM1019275	GPL570	Tumor	319	yes	GSE37745	1	1.31149	-0.996525	GSM1019275	0.31497	low
GSM1019283	GPL570	Tumor	1928	no	GSE37745	0	0.289051	-0.927449	GSM1019283	-0.638398	low
GSM1019285	GPL570	Tumor	1826	no	GSE37745	0	-0.972313	-1.26015	GSM1019285	-2.23246	low
GSM1019286	GPL570	Tumor	756	yes	GSE37745	1	-1.35492	-0.0211129	GSM1019286	-1.37603	low
GSM1019288	GPL570	Tumor	1859	no	GSE37745	0	1.10004	0.888306	GSM1019288	1.98834	High
GSM1019289	GPL570	Tumor	1011	yes	GSE37745	1	-0.633087	-1.35139	GSM1019289	-1.98448	low
GSM1019290	GPL570	Tumor	1500	yes	GSE37745	1	4.31621	-1.35542	GSM1019290	2.9608	High
GSM1019292	GPL570	Tumor	1181	yes	GSE37745	1	-4.4894	-0.911252	GSM1019292	-5.40066	low
GSM1019295	GPL570	Tumor	4760	no	GSE37745	0	-0.715893	-0.928651	GSM1019295	-1.64454	low
GSM1019298	GPL570	Tumor	1007	yes	GSE37745	1	-3.82521	0.393723	GSM1019298	-3.43149	low
GSM1019299	GPL570	Tumor	1610	yes	GSE37745	1	1.46859	-1.7418	GSM1019299	-0.27321	low
GSM1019300	GPL570	Tumor	1367	yes	GSE37745	1	1.89692	-1.24885	GSM1019300	0.648073	High
GSM1019302	GPL570	Tumor	4068	no	GSE37745	0	2.2543	-0.497605	GSM1019302	1.75669	High
GSM1019303	GPL570	Tumor	766	yes	GSE37745	1	-2.30877	-0.125755	GSM1019303	-2.43452	low
GSM1019305	GPL570	Tumor	3846	no	GSE37745	0	0.441626	-1.06272	GSM1019305	-0.62109	low
GSM1019308	GPL570	Tumor	1221	yes	GSE37745	1	2.31773	-0.644294	GSM1019308	1.67343	High
GSM1019309	GPL570	Tumor	979	yes	GSE37745	1	1.57216	0.689975	GSM1019309	2.26213	High
GSM1019310	GPL570	Tumor	3217	no	GSE37745	0	4.74427	0.105856	GSM1019310	4.85013	High
GSM1019311	GPL570	Tumor	1687	yes	GSE37745	1	-0.642524	0.460799	GSM1019311	-0.181725	low
GSM1019312	GPL570	Tumor	2167	yes	GSE37745	1	-0.689778	-0.878142	GSM1019312	-1.56792	low
GSM1019313	GPL570	Tumor	5063	no	GSE37745	0	-0.0459523	-0.699101	GSM1019313	-0.745054	low
GSM1019314	GPL570	Tumor	4897	no	GSE37745	0	-0.862447	-1.48656	GSM1019314	-2.34901	low
GSM1019316	GPL570	Tumor	1445	yes	GSE37745	1	-3.24826	-1.53407	GSM1019316	-4.78232	low
GSM1019318	GPL570	Tumor	2060	yes	GSE37745	1	-1.11013	-0.270622	GSM1019318	-1.38075	low
GSM1019320	GPL570	Tumor	1488	yes	GSE37745	1	3.08036	-0.620874	GSM1019320	2.45948	High
GSM1019321	GPL570	Tumor	5207	no	GSE37745	0	-3.30212	-0.330279	GSM1019321	-3.6324	low
GSM1019324	GPL570	Tumor	2810	yes	GSE37745	1	-0.37734	-0.263771	GSM1019324	-0.641111	low
GSM1019328	GPL570	Tumor	1113	yes	GSE37745	1	-1.74772	2.62833	GSM1019328	0.880608	High
GSM1019330	GPL570	Tumor	2515	no	GSE37745	0	0.378956	-0.923034	GSM1019330	-0.544078	low
GSM1019332	GPL570	Tumor	1015	yes	GSE37745	1	-2.25117	-0.335	GSM1019332	-2.58617	low
GSM1854798	GPL15048	Tumor	1249	Alive	GSE72094	0	0.242761	0.18126	GSM1854798	0.424021	High
GSM1854799	GPL15048	Tumor	1057	Alive	GSE72094	0	-2.05523	-0.119581	GSM1854799	-2.17481	low
GSM1854800	GPL15048	Tumor	1025	Alive	GSE72094	0	-5.96607	-1.44273	GSM1854800	-7.4088	low
GSM1854801	GPL15048	Tumor	895	Alive	GSE72094	0	1.65662	-0.646933	GSM1854801	1.00969	High
GSM1854802	GPL15048	Tumor	922	Dead	GSE72094	0	-2.93208	-0.0839877	GSM1854802	-3.01606	low
GSM1854803	GPL15048	Tumor	959	Alive	GSE72094	0	0.911049	-0.199385	GSM1854803	0.711665	High
GSM1854804	GPL15048	Tumor	969	Alive	GSE72094	0	0.931812	-0.248239	GSM1854804	0.683573	High
GSM1854805	GPL15048	Tumor	833	Alive	GSE72094	0	-3.17677	-0.240487	GSM1854805	-3.41726	low
GSM1854806	GPL15048	Tumor	891	Alive	GSE72094	0	5.63008	0.384269	GSM1854806	6.01435	High
GSM1854807	GPL15048	Tumor	524	Dead	GSE72094	0	-0.823155	0.116267	GSM1854807	-0.706889	low
GSM1854808	GPL15048	Tumor	1035	Alive	GSE72094	0	4.68898	-0.510336	GSM1854808	4.17864	High
GSM1854809	GPL15048	Tumor	43	Alive	GSE72094	0	3.21373	0.494407	GSM1854809	3.70813	High
GSM1854810	GPL15048	Tumor	925	Alive	GSE72094	0	-3.3478	0.0875837	GSM1854810	-3.26022	low
GSM1854811	GPL15048	Tumor	1053	Alive	GSE72094	0	2.22636	1.32612	GSM1854811	3.55248	High
GSM1854812	GPL15048	Tumor	24	Alive	GSE72094	0	4.61348	-0.897116	GSM1854812	3.71636	High
GSM1854813	GPL15048	Tumor	825	Alive	GSE72094	0	3.18445	-0.514127	GSM1854813	2.67032	High
GSM1854814	GPL15048	Tumor	854	Alive	GSE72094	0	-0.645265	1.56866	GSM1854814	0.923393	High
GSM1854815	GPL15048	Tumor	820	Alive	GSE72094	0	-2.74133	-0.681811	GSM1854815	-3.42314	low
GSM1854816	GPL15048	Tumor	412	Alive	GSE72094	0	-1.93065	-2.0252	GSM1854816	-3.95585	low
GSM1854817	GPL15048	Tumor	297	Alive	GSE72094	0	1.98979	-0.203354	GSM1854817	1.78643	High
GSM1854818	GPL15048	Tumor	582	Alive	GSE72094	0	-3.8209	0.240634	GSM1854818	-3.58027	low
GSM1854819	GPL15048	Tumor	28	Alive	GSE72094	0	1.55013	0.716657	GSM1854819	2.26678	High
GSM1854820	GPL15048	Tumor	22	Alive	GSE72094	0	-1.27485	-0.808353	GSM1854820	-2.08321	low
GSM1854821	GPL15048	Tumor	1260	Alive	GSE72094	0	0.927732	0.0806956	GSM1854821	1.00843	High
GSM1854822	GPL15048	Tumor	1402	Alive	GSE72094	0	4.27865	1.27248	GSM1854822	5.55113	High
GSM1854823	GPL15048	Tumor	799	Alive	GSE72094	0	-5.40527	1.53652	GSM1854823	-3.86875	low
GSM1854825	GPL15048	Tumor	1329	Alive	GSE72094	0	0.0697403	1.90737	GSM1854825	1.97711	High
GSM1854826	GPL15048	Tumor	1488	Alive	GSE72094	0	4.49408	0.241994	GSM1854826	4.73607	High
GSM1854827	GPL15048	Tumor	579	Alive	GSE72094	0	-4.7954	0.308605	GSM1854827	-4.4868	low
GSM1854828	GPL15048	Tumor	1186	Alive	GSE72094	0	1.84234	0.465039	GSM1854828	2.30738	High
GSM1854829	GPL15048	Tumor	1151	Alive	GSE72094	0	-3.40818	1.12331	GSM1854829	-2.28486	low
GSM1854830	GPL15048	Tumor	1323	Alive	GSE72094	0	0.375059	0.328829	GSM1854830	0.703888	High
GSM1854831	GPL15048	Tumor	314	Dead	GSE72094	0	-2.30087	0.947298	GSM1854831	-1.35357	low
GSM1854832	GPL15048	Tumor	1110	Alive	GSE72094	0	3.68578	1.32475	GSM1854832	5.01053	High
GSM1854833	GPL15048	Tumor	1494	Alive	GSE72094	0	7.15914	0.0898553	GSM1854833	7.249	High
GSM1854834	GPL15048	Tumor	1024	Alive	GSE72094	0	-0.526364	0.777002	GSM1854834	0.250638	low
GSM1854835	GPL15048	Tumor	1134	Alive	GSE72094	0	-2.47591	0.315134	GSM1854835	-2.16077	low
GSM1854836	GPL15048	Tumor	508	Dead	GSE72094	0	4.34937	-0.414113	GSM1854836	3.93526	High
GSM1854837	GPL15048	Tumor	46	Dead	GSE72094	0	1.29581	-0.723886	GSM1854837	0.57192	High
GSM1854838	GPL15048	Tumor	1231	Dead	GSE72094	0	-1.1209	2.10518	GSM1854838	0.984278	High
GSM1854839	GPL15048	Tumor	917	Alive	GSE72094	0	2.5238	0.758757	GSM1854839	3.28256	High
GSM1854840	GPL15048	Tumor	488	Dead	GSE72094	0	5.37844	-0.353881	GSM1854840	5.02456	High
GSM1854841	GPL15048	Tumor	730	Alive	GSE72094	0	-2.71534	1.04671	GSM1854841	-1.66863	low
GSM1854842	GPL15048	Tumor	1079	Dead	GSE72094	0	5.64021	1.0719	GSM1854842	6.71211	High
GSM1854843	GPL15048	Tumor	1127	Alive	GSE72094	0	4.47767	0.668665	GSM1854843	5.14633	High
GSM1854844	GPL15048	Tumor	193	Dead	GSE72094	0	5.2603	0.165592	GSM1854844	5.42589	High
GSM1854846	GPL15048	Tumor	833	Alive	GSE72094	0	1.56769	0.983593	GSM1854846	2.55128	High
GSM1854847	GPL15048	Tumor	708	Alive	GSE72094	0	5.46945	-0.0205926	GSM1854847	5.44885	High
GSM1854848	GPL15048	Tumor	1240	Alive	GSE72094	0	1.78305	-0.197658	GSM1854848	1.5854	High
GSM1854849	GPL15048	Tumor	1465	Alive	GSE72094	0	2.71189	0.263765	GSM1854849	2.97566	High
GSM1854850	GPL15048	Tumor	1685	Alive	GSE72094	0	3.42497	0.181985	GSM1854850	3.60695	High
GSM1854851	GPL15048	Tumor	1949	Alive	GSE72094	0	3.17622	1.2807	GSM1854851	4.45693	High
GSM1854852	GPL15048	Tumor	1569	Alive	GSE72094	0	4.2027	0.776129	GSM1854852	4.97883	High
GSM1854853	GPL15048	Tumor	275	Alive	GSE72094	0	-3.42011	-0.291675	GSM1854853	-3.71178	low
GSM1854854	GPL15048	Tumor	1507	Alive	GSE72094	0	4.88858	1.30951	GSM1854854	6.19809	High
GSM1854855	GPL15048	Tumor	307	Dead	GSE72094	0	-2.03007	0.278697	GSM1854855	-1.75138	low
GSM1854856	GPL15048	Tumor	905	Dead	GSE72094	0	-0.146354	1.00516	GSM1854856	0.858805	High
GSM1854857	GPL15048	Tumor	1388	Alive	GSE72094	0	0.594759	1.33115	GSM1854857	1.92591	High
GSM1854859	GPL15048	Tumor	814	Dead	GSE72094	0	-0.0306008	-0.660948	GSM1854859	-0.691549	low
GSM1854860	GPL15048	Tumor	436	Dead	GSE72094	0	1.88351	0.0518262	GSM1854860	1.93534	High
GSM1854861	GPL15048	Tumor	73	Dead	GSE72094	0	-2.9981	0.112874	GSM1854861	-2.88522	low
GSM1854862	GPL15048	Tumor	1596	Alive	GSE72094	0	2.08097	-1.27644	GSM1854862	0.804533	High
GSM1854863	GPL15048	Tumor	1488	Alive	GSE72094	0	5.90491	1.35475	GSM1854863	7.25967	High
GSM1854864	GPL15048	Tumor	398	Dead	GSE72094	0	3.90325	0.496214	GSM1854864	4.39946	High
GSM1854865	GPL15048	Tumor	1623	Alive	GSE72094	0	4.77287	-1.09287	GSM1854865	3.68	High
GSM1854866	GPL15048	Tumor	1238	Alive	GSE72094	0	-1.03765	-0.808239	GSM1854866	-1.84589	low
GSM1854867	GPL15048	Tumor	1481	Alive	GSE72094	0	2.18864	-0.425769	GSM1854867	1.76287	High
GSM1854868	GPL15048	Tumor	430	Dead	GSE72094	0	-5.96834	1.59203	GSM1854868	-4.37631	low
GSM1854869	GPL15048	Tumor	771	Alive	GSE72094	0	3.41924	0.221094	GSM1854869	3.64034	High
GSM1854870	GPL15048	Tumor	1109	Alive	GSE72094	0	-1.29946	1.8386	GSM1854870	0.539141	High
GSM1854871	GPL15048	Tumor	1120	Alive	GSE72094	0	2.69413	2.27275	GSM1854871	4.96687	High
GSM1854872	GPL15048	Tumor	844	Alive	GSE72094	0	2.91025	0.177736	GSM1854872	3.08798	High
GSM1854873	GPL15048	Tumor	1086	Alive	GSE72094	0	-4.42704	-0.912886	GSM1854873	-5.33993	low
GSM1854874	GPL15048	Tumor	871	Dead	GSE72094	0	5.66917	-0.754131	GSM1854874	4.91504	High
GSM1854875	GPL15048	Tumor	1063	Alive	GSE72094	0	-0.781947	0.573734	GSM1854875	-0.208213	low
GSM1854876	GPL15048	Tumor	907	Alive	GSE72094	0	-3.19234	-0.909434	GSM1854876	-4.10177	low
GSM1854877	GPL15048	Tumor	776	Alive	GSE72094	0	1.50628	-1.06374	GSM1854877	0.442537	High
GSM1854879	GPL15048	Tumor	974	Alive	GSE72094	0	3.77295	1.17662	GSM1854879	4.94956	High
GSM1854880	GPL15048	Tumor	852	Alive	GSE72094	0	-2.41874	-0.535461	GSM1854880	-2.9542	low
GSM1854881	GPL15048	Tumor	732	Dead	GSE72094	0	1.66221	-1.50548	GSM1854881	0.156734	low
GSM1854882	GPL15048	Tumor	557	Alive	GSE72094	0	0.00832523	0.918808	GSM1854882	0.927133	High
GSM1854883	GPL15048	Tumor	1074	Dead	GSE72094	0	-0.505858	0.690426	GSM1854883	0.184568	low
GSM1854884	GPL15048	Tumor	328	Dead	GSE72094	0	-1.4492	-1.21143	GSM1854884	-2.66063	low
GSM1854885	GPL15048	Tumor	528	Dead	GSE72094	0	3.38232	-0.659519	GSM1854885	2.72281	High
GSM1854886	GPL15048	Tumor	415	Dead	GSE72094	0	-2.08202	-0.376895	GSM1854886	-2.45891	low
GSM1854887	GPL15048	Tumor	406	Alive	GSE72094	0	-0.01049	0.202323	GSM1854887	0.191833	low
GSM1854888	GPL15048	Tumor	840	Alive	GSE72094	0	4.79004	-0.223702	GSM1854888	4.56634	High
GSM1854889	GPL15048	Tumor	383	Dead	GSE72094	0	-0.992638	-0.846956	GSM1854889	-1.83959	low
GSM1854890	GPL15048	Tumor	1112	Alive	GSE72094	0	2.4951	0.0180366	GSM1854890	2.51314	High
GSM1854891	GPL15048	Tumor	442	Dead	GSE72094	0	-1.2861	1.52021	GSM1854891	0.234113	low
GSM1854892	GPL15048	Tumor	244	Dead	GSE72094	0	-4.20932	1.71135	GSM1854892	-2.49797	low
GSM1854893	GPL15048	Tumor	3	Dead	GSE72094	0	0.237664	0.863646	GSM1854893	1.10131	High
GSM1854895	GPL15048	Tumor	313	Dead	GSE72094	0	-1.39927	0.915385	GSM1854895	-0.483888	low
GSM1854896	GPL15048	Tumor	1045	Dead	GSE72094	0	1.67033	-0.493152	GSM1854896	1.17718	High
GSM1854897	GPL15048	Tumor	347	Dead	GSE72094	0	-0.692633	-1.57042	GSM1854897	-2.26306	low
GSM1854898	GPL15048	Tumor	16	Alive	GSE72094	0	1.20533	1.44568	GSM1854898	2.65102	High
GSM1854899	GPL15048	Tumor	131	Dead	GSE72094	0	1.11385	-0.945188	GSM1854899	0.168664	low
GSM1854900	GPL15048	Tumor	907	Alive	GSE72094	0	4.12922	-0.840759	GSM1854900	3.28847	High
GSM1854902	GPL15048	Tumor	27	Alive	GSE72094	0	7.57564	1.2983	GSM1854902	8.87393	High
GSM1854903	GPL15048	Tumor	558	Dead	GSE72094	0	-3.91981	1.20795	GSM1854903	-2.71186	low
GSM1854904	GPL15048	Tumor	1061	Alive	GSE72094	0	2.82466	-1.43461	GSM1854904	1.39005	High
GSM1854906	GPL15048	Tumor	1146	Alive	GSE72094	0	0.0216174	1.12618	GSM1854906	1.1478	High
GSM1854907	GPL15048	Tumor	1070	Alive	GSE72094	0	3.89229	-0.612894	GSM1854907	3.2794	High
GSM1854908	GPL15048	Tumor	1141	Alive	GSE72094	0	-0.598376	1.12928	GSM1854908	0.530904	High
GSM1854909	GPL15048	Tumor	889	Alive	GSE72094	0	1.11199	2.8713	GSM1854909	3.98329	High
GSM1854910	GPL15048	Tumor	1147	Alive	GSE72094	0	0.135473	-0.964081	GSM1854910	-0.828608	low
GSM1854911	GPL15048	Tumor	999	Dead	GSE72094	0	-0.939932	1.15587	GSM1854911	0.215933	low
GSM1854913	GPL15048	Tumor	676	Alive	GSE72094	0	-2.86939	-1.55244	GSM1854913	-4.42184	low
GSM1854915	GPL15048	Tumor	140	Alive	GSE72094	0	1.99222	0.259845	GSM1854915	2.25206	High
GSM1854916	GPL15048	Tumor	1153	Alive	GSE72094	0	0.407949	-0.911735	GSM1854916	-0.503786	low
GSM1854917	GPL15048	Tumor	1239	Alive	GSE72094	0	1.802	0.520824	GSM1854917	2.32283	High
GSM1854918	GPL15048	Tumor	1156	Alive	GSE72094	0	2.29532	0.136861	GSM1854918	2.43219	High
GSM1854919	GPL15048	Tumor	982	Alive	GSE72094	0	4.34122	1.81621	GSM1854919	6.15743	High
GSM1854920	GPL15048	Tumor	950	Alive	GSE72094	0	4.87287	0.920011	GSM1854920	5.79288	High
GSM1854921	GPL15048	Tumor	50	Dead	GSE72094	0	-4.03125	1.12109	GSM1854921	-2.91016	low
GSM1854922	GPL15048	Tumor	1150	Alive	GSE72094	0	4.13046	-1.66455	GSM1854922	2.46591	High
GSM1854923	GPL15048	Tumor	1326	Alive	GSE72094	0	3.08967	0.146527	GSM1854923	3.23619	High
GSM1854924	GPL15048	Tumor	124	Alive	GSE72094	0	3.26979	0.507237	GSM1854924	3.77703	High
GSM1854925	GPL15048	Tumor	268	Alive	GSE72094	0	-0.826724	-0.303611	GSM1854925	-1.13033	low
GSM1854926	GPL15048	Tumor	262	Alive	GSE72094	0	-1.07137	0.412953	GSM1854926	-0.658416	low
GSM1854927	GPL15048	Tumor	76	Dead	GSE72094	0	-2.83234	0.306983	GSM1854927	-2.52535	low
GSM1854928	GPL15048	Tumor	1239	Alive	GSE72094	0	2.98025	0.474511	GSM1854928	3.45477	High
GSM1854929	GPL15048	Tumor	683	Alive	GSE72094	0	4.12679	-0.464084	GSM1854929	3.6627	High
GSM1854930	GPL15048	Tumor	926	Alive	GSE72094	0	3.91036	-0.874119	GSM1854930	3.03625	High
GSM1854931	GPL15048	Tumor	956	Alive	GSE72094	0	2.18527	-0.282076	GSM1854931	1.9032	High
GSM1854932	GPL15048	Tumor	802	Alive	GSE72094	0	-0.251732	0.494383	GSM1854932	0.242651	low
GSM1854933	GPL15048	Tumor	818	Alive	GSE72094	0	-5.83333	-0.165448	GSM1854933	-5.99878	low
GSM1854934	GPL15048	Tumor	849	Alive	GSE72094	0	2.68597	-0.0890711	GSM1854934	2.5969	High
GSM1854935	GPL15048	Tumor	512	Dead	GSE72094	0	0.221705	-0.319813	GSM1854935	-0.098108	low
GSM1854936	GPL15048	Tumor	962	Alive	GSE72094	0	4.46732	-0.551342	GSM1854936	3.91598	High
GSM1854937	GPL15048	Tumor	972	Alive	GSE72094	0	-0.590903	-0.0271423	GSM1854937	-0.618045	low
GSM1854938	GPL15048	Tumor	79	Alive	GSE72094	0	-8.10518	2.30769	GSM1854938	-5.79749	low
GSM1854940	GPL15048	Tumor	947	Alive	GSE72094	0	1.0838	0.074395	GSM1854940	1.15819	High
GSM1854941	GPL15048	Tumor	689	Alive	GSE72094	0	-5.00294	1.30551	GSM1854941	-3.69743	low
GSM1854942	GPL15048	Tumor	527	Alive	GSE72094	0	-3.81711	-0.341608	GSM1854942	-4.15872	low
GSM1854944	GPL15048	Tumor	1166	Alive	GSE72094	0	-1.04572	-0.3022	GSM1854944	-1.34792	low
GSM1854945	GPL15048	Tumor	1984	Alive	GSE72094	0	-3.21818	0.226502	GSM1854945	-2.99168	low
GSM1854947	GPL15048	Tumor	281	Dead	GSE72094	0	-3.92115	-0.470709	GSM1854947	-4.39186	low
GSM1854948	GPL15048	Tumor	310	Dead	GSE72094	0	5.42068	-0.220666	GSM1854948	5.20002	High
GSM1854950	GPL15048	Tumor	874	Alive	GSE72094	0	3.98033	-0.795082	GSM1854950	3.18525	High
GSM1854951	GPL15048	Tumor	80	Dead	GSE72094	0	2.77655	-0.927617	GSM1854951	1.84894	High
GSM1854952	GPL15048	Tumor	1106	Alive	GSE72094	0	2.7018	-1.28421	GSM1854952	1.41759	High
GSM1854953	GPL15048	Tumor	1779	Alive	GSE72094	0	1.56736	-1.38272	GSM1854953	0.184648	low
GSM1854954	GPL15048	Tumor	996	Alive	GSE72094	0	-3.53709	-0.0476276	GSM1854954	-3.58472	low
GSM1854955	GPL15048	Tumor	758	Alive	GSE72094	0	2.94728	-0.060665	GSM1854955	2.88662	High
GSM1854956	GPL15048	Tumor	460	Dead	GSE72094	0	-7.05291	-2.11356	GSM1854956	-9.16648	low
GSM1854957	GPL15048	Tumor	283	Dead	GSE72094	0	0.731839	0.427612	GSM1854957	1.15945	High
GSM1854958	GPL15048	Tumor	921	Alive	GSE72094	0	1.44271	0.75455	GSM1854958	2.19726	High
GSM1854960	GPL15048	Tumor	949	Alive	GSE72094	0	1.35916	1.34316	GSM1854960	2.70232	High
GSM1854961	GPL15048	Tumor	113	Dead	GSE72094	0	-6.60889	-0.0889784	GSM1854961	-6.69786	low
GSM1854962	GPL15048	Tumor	808	Alive	GSE72094	0	4.53095	0.442144	GSM1854962	4.9731	High
GSM1854963	GPL15048	Tumor	35	Dead	GSE72094	0	-0.306141	0.593849	GSM1854963	0.287708	low
GSM1854964	GPL15048	Tumor	642	Alive	GSE72094	0	2.02534	0.0184223	GSM1854964	2.04376	High
GSM1854965	GPL15048	Tumor	680	Dead	GSE72094	0	-3.43245	0.390186	GSM1854965	-3.04227	low
GSM1854966	GPL15048	Tumor	23	Dead	GSE72094	0	4.87266	-0.740206	GSM1854966	4.13246	High
GSM1854967	GPL15048	Tumor	924	Alive	GSE72094	0	-0.00402517	-0.441891	GSM1854967	-0.445916	low
GSM1854969	GPL15048	Tumor	356	Alive	GSE72094	0	-4.31351	1.58395	GSM1854969	-2.72956	low
GSM1854970	GPL15048	Tumor	392	Alive	GSE72094	0	-1.10241	-0.62005	GSM1854970	-1.72246	low
GSM1854971	GPL15048	Tumor	489	Alive	GSE72094	0	-1.10937	-0.675362	GSM1854971	-1.78473	low
GSM1854972	GPL15048	Tumor	919	Alive	GSE72094	0	4.11528	-0.255581	GSM1854972	3.8597	High
GSM1854973	GPL15048	Tumor	913	Alive	GSE72094	0	2.22634	1.75758	GSM1854973	3.98393	High
GSM1854974	GPL15048	Tumor	840	Alive	GSE72094	0	1.54478	-0.480097	GSM1854974	1.06468	High
GSM1854975	GPL15048	Tumor	911	Alive	GSE72094	0	-5.6217	-0.653799	GSM1854975	-6.2755	low
GSM1854977	GPL15048	Tumor	692	Alive	GSE72094	0	-0.0165513	-2.01745	GSM1854977	-2.034	low
GSM1854979	GPL15048	Tumor	751	Alive	GSE72094	0	1.10274	-1.30619	GSM1854979	-0.203448	low
GSM1854980	GPL15048	Tumor	749	Alive	GSE72094	0	4.86952	-1.1016	GSM1854980	3.76793	High
GSM1854981	GPL15048	Tumor	591	Dead	GSE72094	0	-4.15059	-0.676037	GSM1854981	-4.82662	low
GSM1854983	GPL15048	Tumor	116	Dead	GSE72094	0	-2.06532	-0.214988	GSM1854983	-2.28031	low
GSM1854984	GPL15048	Tumor	20	Alive	GSE72094	0	1.90851	-1.00437	GSM1854984	0.904148	High
GSM1854985	GPL15048	Tumor	687	Alive	GSE72094	0	0.752989	1.48202	GSM1854985	2.235	High
GSM1854986	GPL15048	Tumor	577	Alive	GSE72094	0	-2.48445	0.316108	GSM1854986	-2.16834	low
GSM1854987	GPL15048	Tumor	937	Alive	GSE72094	0	1.87651	1.36389	GSM1854987	3.2404	High
GSM1854988	GPL15048	Tumor	785	Alive	GSE72094	0	2.6318	-0.800434	GSM1854988	1.83137	High
GSM1854989	GPL15048	Tumor	962	Alive	GSE72094	0	0.847304	-0.534039	GSM1854989	0.313265	low
GSM1854990	GPL15048	Tumor	830	Alive	GSE72094	0	3.24949	-0.318654	GSM1854990	2.93083	High
GSM1854992	GPL15048	Tumor	554	Alive	GSE72094	0	-1.03633	-0.388169	GSM1854992	-1.42449	low
GSM1854994	GPL15048	Tumor	905	Alive	GSE72094	0	1.55441	0.342245	GSM1854994	1.89665	High
GSM1854995	GPL15048	Tumor	496	Dead	GSE72094	0	-2.02599	-0.235216	GSM1854995	-2.26121	low
GSM1854996	GPL15048	Tumor	651	Dead	GSE72094	0	-0.456189	0.383345	GSM1854996	-0.0728441	low
GSM1854997	GPL15048	Tumor	600	Dead	GSE72094	0	3.87195	0.207827	GSM1854997	4.07978	High
GSM1854998	GPL15048	Tumor	852	Dead	GSE72094	0	1.11299	-1.1358	GSM1854998	-0.0228021	low
GSM1854999	GPL15048	Tumor	897	Alive	GSE72094	0	0.235082	-0.69639	GSM1854999	-0.461308	low
GSM1855000	GPL15048	Tumor	807	Alive	GSE72094	0	-6.82578	1.08291	GSM1855000	-5.74287	low
GSM1855001	GPL15048	Tumor	487	Dead	GSE72094	0	-4.04935	-1.34279	GSM1855001	-5.39215	low
GSM1855003	GPL15048	Tumor	848	Alive	GSE72094	0	3.37296	-1.24683	GSM1855003	2.12613	High
GSM1855004	GPL15048	Tumor	1029	Alive	GSE72094	0	3.03502	-1.23475	GSM1855004	1.80027	High
GSM1855005	GPL15048	Tumor	977	Alive	GSE72094	0	0.671036	-1.05033	GSM1855005	-0.379291	low
GSM1855006	GPL15048	Tumor	988	Alive	GSE72094	0	1.14844	0.698681	GSM1855006	1.84712	High
GSM1855007	GPL15048	Tumor	1130	Alive	GSE72094	0	1.93051	0.367155	GSM1855007	2.29767	High
GSM1855008	GPL15048	Tumor	823	Alive	GSE72094	0	1.38228	0.670366	GSM1855008	2.05265	High
GSM1855009	GPL15048	Tumor	756	Alive	GSE72094	0	-4.13948	-0.72531	GSM1855009	-4.86479	low
GSM1855010	GPL15048	Tumor	681	Alive	GSE72094	0	2.58472	-1.23084	GSM1855010	1.35388	High
GSM1855011	GPL15048	Tumor	1012	Alive	GSE72094	0	-3.18664	0.696373	GSM1855011	-2.49027	low
GSM1855012	GPL15048	Tumor	1079	Alive	GSE72094	0	-3.48159	0.784541	GSM1855012	-2.69705	low
GSM1855014	GPL15048	Tumor	1119	Dead	GSE72094	0	1.88261	-0.90324	GSM1855014	0.97937	High
GSM1855015	GPL15048	Tumor	868	Alive	GSE72094	0	4.68517	-0.0351764	GSM1855015	4.65	High
GSM1855016	GPL15048	Tumor	994	Alive	GSE72094	0	-3.30968	-0.0791011	GSM1855016	-3.38878	low
GSM1855018	GPL15048	Tumor	878	Alive	GSE72094	0	-0.338923	0.649412	GSM1855018	0.310489	low
GSM1855019	GPL15048	Tumor	358	Dead	GSE72094	0	-0.612279	-0.196491	GSM1855019	-0.80877	low
GSM1855020	GPL15048	Tumor	1189	Alive	GSE72094	0	-5.57596	-0.366827	GSM1855020	-5.94279	low
GSM1855021	GPL15048	Tumor	890	Alive	GSE72094	0	-2.39035	-1.19275	GSM1855021	-3.5831	low
GSM1855022	GPL15048	Tumor	831	Alive	GSE72094	0	-3.41438	0.422813	GSM1855022	-2.99157	low
GSM1855023	GPL15048	Tumor	1174	Alive	GSE72094	0	-4.34606	-0.050001	GSM1855023	-4.39607	low
GSM1855024	GPL15048	Tumor	1006	Alive	GSE72094	0	1.8844	-1.86009	GSM1855024	0.024316	low
GSM1855026	GPL15048	Tumor	1038	Alive	GSE72094	0	-1.46989	-1.33895	GSM1855026	-2.80884	low
GSM1855027	GPL15048	Tumor	837	Dead	GSE72094	0	-2.89611	-1.13317	GSM1855027	-4.02928	low
GSM1855028	GPL15048	Tumor	911	Alive	GSE72094	0	-4.41324	0.515245	GSM1855028	-3.898	low
GSM1855029	GPL15048	Tumor	780	Dead	GSE72094	0	-6.95673	0.0959195	GSM1855029	-6.86081	low
GSM1855031	GPL15048	Tumor	1033	Alive	GSE72094	0	2.45485	2.32393	GSM1855031	4.77878	High
GSM1855032	GPL15048	Tumor	818	Alive	GSE72094	0	1.55109	-0.475177	GSM1855032	1.07591	High
GSM1855033	GPL15048	Tumor	1011	Alive	GSE72094	0	-6.38913	-1.03031	GSM1855033	-7.41944	low
GSM1855034	GPL15048	Tumor	809	Alive	GSE72094	0	4.19683	0.483712	GSM1855034	4.68054	High
GSM1855035	GPL15048	Tumor	1074	Alive	GSE72094	0	2.24772	-1.5938	GSM1855035	0.653923	High
GSM1855036	GPL15048	Tumor	932	Dead	GSE72094	0	3.44783	0.495302	GSM1855036	3.94313	High
GSM1855037	GPL15048	Tumor	1057	Alive	GSE72094	0	-4.37928	-1.40332	GSM1855037	-5.78259	low
GSM1855038	GPL15048	Tumor	871	Alive	GSE72094	0	-3.1475	-0.486936	GSM1855038	-3.63444	low
GSM1855039	GPL15048	Tumor	267	Dead	GSE72094	0	-2.3855	0.403905	GSM1855039	-1.98159	low
GSM1855040	GPL15048	Tumor	807	Alive	GSE72094	0	-2.95058	-2.23955	GSM1855040	-5.19014	low
GSM1855041	GPL15048	Tumor	373	Alive	GSE72094	0	-0.954462	-1.81774	GSM1855041	-2.7722	low
GSM1855042	GPL15048	Tumor	937	Alive	GSE72094	0	-0.622973	0.0330165	GSM1855042	-0.589956	low
GSM1855043	GPL15048	Tumor	1029	Alive	GSE72094	0	-3.926	-1.00408	GSM1855043	-4.93008	low
GSM1855044	GPL15048	Tumor	987	Alive	GSE72094	0	1.75652	1.51045	GSM1855044	3.26697	High
GSM1855045	GPL15048	Tumor	860	Alive	GSE72094	0	-0.574343	0.753605	GSM1855045	0.179262	low
GSM1855046	GPL15048	Tumor	939	Alive	GSE72094	0	3.18131	0.39838	GSM1855046	3.57969	High
GSM1855047	GPL15048	Tumor	1019	Alive	GSE72094	0	-3.36211	-2.01033	GSM1855047	-5.37244	low
GSM1855048	GPL15048	Tumor	652	Dead	GSE72094	0	4.58485	0.25877	GSM1855048	4.84362	High
GSM1855049	GPL15048	Tumor	219	Dead	GSE72094	0	-3.28962	-1.20767	GSM1855049	-4.49728	low
GSM1855050	GPL15048	Tumor	698	Alive	GSE72094	0	-2.03425	0.47072	GSM1855050	-1.56353	low
GSM1855051	GPL15048	Tumor	622	Alive	GSE72094	0	2.30734	-0.419233	GSM1855051	1.88811	High
GSM1855052	GPL15048	Tumor	951	Dead	GSE72094	0	0.0800424	-0.0832177	GSM1855052	-0.00317523	low
GSM1855053	GPL15048	Tumor	1015	Alive	GSE72094	0	1.98737	0.751595	GSM1855053	2.73897	High
GSM1855054	GPL15048	Tumor	900	Alive	GSE72094	0	3.25275	0.188857	GSM1855054	3.4416	High
GSM1855055	GPL15048	Tumor	1076	Alive	GSE72094	0	-0.460805	-1.45265	GSM1855055	-1.91346	low
GSM1855056	GPL15048	Tumor	1061	Alive	GSE72094	0	4.28139	0.0803114	GSM1855056	4.36171	High
GSM1855057	GPL15048	Tumor	76	Alive	GSE72094	0	-0.126792	0.524391	GSM1855057	0.3976	High
GSM1855059	GPL15048	Tumor	588	Alive	GSE72094	0	2.02865	1.20322	GSM1855059	3.23187	High
GSM1855060	GPL15048	Tumor	1033	Alive	GSE72094	0	-4.85139	-1.20841	GSM1855060	-6.05979	low
GSM1855061	GPL15048	Tumor	759	Dead	GSE72094	0	1.6291	-0.980415	GSM1855061	0.648683	High
GSM1855062	GPL15048	Tumor	600	Dead	GSE72094	0	-5.47511	-0.446541	GSM1855062	-5.92165	low
GSM1855063	GPL15048	Tumor	349	Dead	GSE72094	0	4.047	-1.62214	GSM1855063	2.42486	High
GSM1855064	GPL15048	Tumor	980	Alive	GSE72094	0	-1.61211	-0.911777	GSM1855064	-2.52388	low
GSM1855065	GPL15048	Tumor	724	Alive	GSE72094	0	1.67091	0.640046	GSM1855065	2.31095	High
GSM1855066	GPL15048	Tumor	997	Alive	GSE72094	0	1.11681	-0.0911529	GSM1855066	1.02565	High
GSM1855067	GPL15048	Tumor	987	Alive	GSE72094	0	3.00395	-0.680214	GSM1855067	2.32374	High
GSM1855068	GPL15048	Tumor	1031	Dead	GSE72094	0	-3.291	-0.795791	GSM1855068	-4.08679	low
GSM1855069	GPL15048	Tumor	305	Alive	GSE72094	0	-0.167157	0.320102	GSM1855069	0.152946	low
GSM1855070	GPL15048	Tumor	994	Alive	GSE72094	0	0.696814	-0.0276209	GSM1855070	0.669193	High
GSM1855071	GPL15048	Tumor	597	Alive	GSE72094	0	0.435702	-1.14926	GSM1855071	-0.713554	low
GSM1855072	GPL15048	Tumor	679	Alive	GSE72094	0	-0.628665	0.495862	GSM1855072	-0.132804	low
GSM1855073	GPL15048	Tumor	1042	Alive	GSE72094	0	3.14304	0.273652	GSM1855073	3.4167	High
GSM1855074	GPL15048	Tumor	733	Alive	GSE72094	0	1.59886	-1.19887	GSM1855074	0.399989	High
GSM1855075	GPL15048	Tumor	897	Alive	GSE72094	0	-0.710346	3.14381	GSM1855075	2.43346	High
GSM1855076	GPL15048	Tumor	917	Alive	GSE72094	0	1.22233	-0.287896	GSM1855076	0.934431	High
GSM1855077	GPL15048	Tumor	855	Alive	GSE72094	0	2.41533	-0.316735	GSM1855077	2.0986	High
GSM1855078	GPL15048	Tumor	882	Alive	GSE72094	0	-3.98418	-0.36957	GSM1855078	-4.35375	low
GSM1855079	GPL15048	Tumor	336	Dead	GSE72094	0	-0.414763	1.02997	GSM1855079	0.615204	High
GSM1855080	GPL15048	Tumor	671	Alive	GSE72094	0	2.24067	0.904137	GSM1855080	3.1448	High
GSM1855081	GPL15048	Tumor	777	Alive	GSE72094	0	-2.1051	-0.490504	GSM1855081	-2.59561	low
GSM1855082	GPL15048	Tumor	595	Alive	GSE72094	0	2.00104	-0.198588	GSM1855082	1.80245	High
GSM1855083	GPL15048	Tumor	832	Alive	GSE72094	0	-3.71796	0.188955	GSM1855083	-3.52901	low
GSM1855084	GPL15048	Tumor	919	Alive	GSE72094	0	3.97141	-0.964769	GSM1855084	3.00664	High
GSM1855085	GPL15048	Tumor	971	Alive	GSE72094	0	0.512572	0.754808	GSM1855085	1.26738	High
GSM1855086	GPL15048	Tumor	882	Alive	GSE72094	0	0.230408	0.421118	GSM1855086	0.651526	High
GSM1855087	GPL15048	Tumor	938	Alive	GSE72094	0	3.22702	0.150402	GSM1855087	3.37742	High
GSM1855088	GPL15048	Tumor	468	Alive	GSE72094	0	2.26458	0.494379	GSM1855088	2.75896	High
GSM1855089	GPL15048	Tumor	834	Alive	GSE72094	0	2.28526	-0.337796	GSM1855089	1.94747	High
GSM1855091	GPL15048	Tumor	936	Dead	GSE72094	0	2.07816	-1.06176	GSM1855091	1.0164	High
GSM1855092	GPL15048	Tumor	732	Alive	GSE72094	0	2.48158	-0.819102	GSM1855092	1.66248	High
GSM1855093	GPL15048	Tumor	766	Alive	GSE72094	0	2.80303	-0.33862	GSM1855093	2.46441	High
GSM1855094	GPL15048	Tumor	607	Alive	GSE72094	0	-4.75128	-0.0917781	GSM1855094	-4.84306	low
GSM1855095	GPL15048	Tumor	578	Alive	GSE72094	0	-5.80518	0.397522	GSM1855095	-5.40765	low
GSM1855096	GPL15048	Tumor	816	Alive	GSE72094	0	-6.4028	-1.26601	GSM1855096	-7.66881	low
GSM1855097	GPL15048	Tumor	853	Alive	GSE72094	0	1.33354	1.08285	GSM1855097	2.41639	High
GSM1855098	GPL15048	Tumor	759	Alive	GSE72094	0	3.476	0.1908	GSM1855098	3.66681	High
GSM1855099	GPL15048	Tumor	917	Dead	GSE72094	0	3.6148	-0.169939	GSM1855099	3.44486	High
GSM1855100	GPL15048	Tumor	868	Alive	GSE72094	0	0.723725	-1.90838	GSM1855100	-1.18466	low
GSM1855101	GPL15048	Tumor	920	Dead	GSE72094	0	-2.1524	1.6933	GSM1855101	-0.459098	low
GSM1855102	GPL15048	Tumor	607	Alive	GSE72094	0	-1.76444	-0.45494	GSM1855102	-2.21938	low
GSM1855103	GPL15048	Tumor	568	Alive	GSE72094	0	-6.66021	-0.290148	GSM1855103	-6.95036	low
GSM1855104	GPL15048	Tumor	98	Dead	GSE72094	0	-2.45283	-0.580242	GSM1855104	-3.03307	low
GSM1855105	GPL15048	Tumor	555	Alive	GSE72094	0	3.4153	-0.00725299	GSM1855105	3.40804	High
GSM1855106	GPL15048	Tumor	306	Dead	GSE72094	0	-3.13722	-0.553662	GSM1855106	-3.69088	low
GSM1855107	GPL15048	Tumor	906	Alive	GSE72094	0	-2.88893	-0.782128	GSM1855107	-3.67106	low
GSM1855108	GPL15048	Tumor	918	Alive	GSE72094	0	-1.98244	-0.410246	GSM1855108	-2.39269	low
GSM1855109	GPL15048	Tumor	693	Dead	GSE72094	0	-5.67797	0.732202	GSM1855109	-4.94577	low
GSM1855110	GPL15048	Tumor	680	Alive	GSE72094	0	-1.23456	0.121251	GSM1855110	-1.11331	low
GSM1855111	GPL15048	Tumor	539	Alive	GSE72094	0	-0.530109	0.84486	GSM1855111	0.314751	low
GSM1855112	GPL15048	Tumor	820	Alive	GSE72094	0	3.90671	-0.430766	GSM1855112	3.47594	High
GSM1855113	GPL15048	Tumor	750	Alive	GSE72094	0	4.63435	0.689437	GSM1855113	5.32379	High
GSM1855114	GPL15048	Tumor	708	Alive	GSE72094	0	-1.05172	-0.839806	GSM1855114	-1.89153	low
GSM1855116	GPL15048	Tumor	672	Alive	GSE72094	0	-1.92624	2.43353	GSM1855116	0.507287	High
GSM1855117	GPL15048	Tumor	470	Alive	GSE72094	0	-6.60198	-0.0900415	GSM1855117	-6.69202	low
GSM1855118	GPL15048	Tumor	54	Alive	GSE72094	0	-4.96249	-0.444265	GSM1855118	-5.40676	low
GSM1855119	GPL15048	Tumor	780	Alive	GSE72094	0	3.06062	-0.43218	GSM1855119	2.62844	High
GSM1855120	GPL15048	Tumor	216	Dead	GSE72094	0	-4.08544	-1.56257	GSM1855120	-5.64801	low
GSM1855121	GPL15048	Tumor	294	Dead	GSE72094	0	1.52097	-2.03127	GSM1855121	-0.510296	low
GSM1855122	GPL15048	Tumor	757	Alive	GSE72094	0	-2.0438	1.16523	GSM1855122	-0.878563	low
GSM1855123	GPL15048	Tumor	760	Alive	GSE72094	0	0.425073	-0.77894	GSM1855123	-0.353867	low
GSM1855124	GPL15048	Tumor	1089	Alive	GSE72094	0	-2.91872	-0.7342	GSM1855124	-3.65292	low
GSM1855125	GPL15048	Tumor	17	Dead	GSE72094	0	0.573524	0.121326	GSM1855125	0.694849	High
GSM1855126	GPL15048	Tumor	577	Alive	GSE72094	0	1.78151	1.52261	GSM1855126	3.30412	High
GSM1855127	GPL15048	Tumor	539	Alive	GSE72094	0	1.51874	-0.820748	GSM1855127	0.697992	High
GSM1855128	GPL15048	Tumor	906	Alive	GSE72094	0	-2.52368	-1.8895	GSM1855128	-4.41318	low
GSM1855129	GPL15048	Tumor	628	Alive	GSE72094	0	-0.223033	-1.57781	GSM1855129	-1.80085	low
GSM1855131	GPL15048	Tumor	696	Dead	GSE72094	0	-0.201548	1.40307	GSM1855131	1.20152	High
GSM1855132	GPL15048	Tumor	858	Alive	GSE72094	0	0.068094	-0.670422	GSM1855132	-0.602328	low
GSM1855133	GPL15048	Tumor	701	Alive	GSE72094	0	3.06509	-0.772723	GSM1855133	2.29236	High
GSM1855134	GPL15048	Tumor	382	Dead	GSE72094	0	2.15183	-0.973636	GSM1855134	1.17819	High
GSM1855135	GPL15048	Tumor	539	Alive	GSE72094	0	-4.16558	1.10654	GSM1855135	-3.05904	low
GSM1855136	GPL15048	Tumor	4	Dead	GSE72094	0	-0.347127	0.975799	GSM1855136	0.628672	High
GSM1855137	GPL15048	Tumor	557	Alive	GSE72094	0	-1.0407	-0.847082	GSM1855137	-1.88778	low
GSM1855138	GPL15048	Tumor	619	Alive	GSE72094	0	-4.36214	0.684298	GSM1855138	-3.67784	low
GSM1855140	GPL15048	Tumor	830	Alive	GSE72094	0	2.52662	-0.163716	GSM1855140	2.3629	High
GSM1855141	GPL15048	Tumor	821	Alive	GSE72094	0	5.01371	0.356891	GSM1855141	5.3706	High
GSM1855142	GPL15048	Tumor	831	Alive	GSE72094	0	-1.71973	0.189076	GSM1855142	-1.53065	low
GSM1855143	GPL15048	Tumor	591	Alive	GSE72094	0	2.03839	0.693881	GSM1855143	2.73227	High
GSM1855144	GPL15048	Tumor	850	Alive	GSE72094	0	0.798582	-0.647934	GSM1855144	0.150648	low
GSM1855145	GPL15048	Tumor	809	Dead	GSE72094	0	-1.61987	-0.294441	GSM1855145	-1.91431	low
GSM1855146	GPL15048	Tumor	142	Alive	GSE72094	0	-0.59505	-0.463414	GSM1855146	-1.05846	low
GSM1855147	GPL15048	Tumor	807	Alive	GSE72094	0	0.447001	-0.0163375	GSM1855147	0.430664	High
GSM1855149	GPL15048	Tumor	832	Alive	GSE72094	0	4.0756	0.221148	GSM1855149	4.29674	High
GSM1855150	GPL15048	Tumor	98	Dead	GSE72094	0	-2.81921	-2.26987	GSM1855150	-5.08908	low
GSM1855151	GPL15048	Tumor	798	Alive	GSE72094	0	3.01537	1.48117	GSM1855151	4.49655	High
GSM1855152	GPL15048	Tumor	799	Alive	GSE72094	0	0.992597	-0.427957	GSM1855152	0.564639	High
GSM1855153	GPL15048	Tumor	325	Dead	GSE72094	0	-1.70329	0.138488	GSM1855153	-1.5648	low
GSM1855156	GPL15048	Tumor	978	Alive	GSE72094	0	-3.24867	-2.68567	GSM1855156	-5.93433	low
GSM1855157	GPL15048	Tumor	806	Alive	GSE72094	0	2.41971	0.155006	GSM1855157	2.57472	High
GSM1855158	GPL15048	Tumor	698	Alive	GSE72094	0	2.77104	0.153292	GSM1855158	2.92434	High
GSM1855159	GPL15048	Tumor	861	Alive	GSE72094	0	2.84507	1.6505	GSM1855159	4.49557	High
GSM1855160	GPL15048	Tumor	325	Alive	GSE72094	0	-4.10461	-0.035341	GSM1855160	-4.13995	low
GSM1855161	GPL15048	Tumor	332	Dead	GSE72094	0	-4.05417	-1.81595	GSM1855161	-5.87012	low
GSM1855162	GPL15048	Tumor	734	Alive	GSE72094	0	2.91585	0.0157378	GSM1855162	2.93159	High
GSM1855163	GPL15048	Tumor	867	Alive	GSE72094	0	-2.71653	0.243176	GSM1855163	-2.47336	low
GSM1855164	GPL15048	Tumor	830	Alive	GSE72094	0	-2.40054	0.247964	GSM1855164	-2.15258	low
GSM1855165	GPL15048	Tumor	541	Dead	GSE72094	0	2.60749	-0.525361	GSM1855165	2.08213	High
GSM1855166	GPL15048	Tumor	679	Alive	GSE72094	0	-3.7593	0.767642	GSM1855166	-2.99166	low
GSM1855168	GPL15048	Tumor	40	Dead	GSE72094	0	1.62431	-1.3604	GSM1855168	0.26391	low
GSM1855169	GPL15048	Tumor	740	Alive	GSE72094	0	7.15644	-0.0186396	GSM1855169	7.1378	High
GSM1855170	GPL15048	Tumor	540	Alive	GSE72094	0	-0.198579	-1.71328	GSM1855170	-1.91186	low
GSM1855171	GPL15048	Tumor	1155	Alive	GSE72094	0	-4.25214	-0.336302	GSM1855171	-4.58845	low
GSM1855172	GPL15048	Tumor	797	Alive	GSE72094	0	0.510393	-0.660877	GSM1855172	-0.150484	low
GSM1855173	GPL15048	Tumor	676	Dead	GSE72094	0	-1.87622	-0.906045	GSM1855173	-2.78227	low
GSM1855174	GPL15048	Tumor	540	Alive	GSE72094	0	-1.34493	0.571531	GSM1855174	-0.7734	low
GSM1855175	GPL15048	Tumor	380	Dead	GSE72094	0	-1.29766	0.526261	GSM1855175	-0.7714	low
GSM1855176	GPL15048	Tumor	1350	Alive	GSE72094	0	-2.80855	-0.175581	GSM1855176	-2.98413	low
GSM1855177	GPL15048	Tumor	570	Alive	GSE72094	0	2.46069	-0.928016	GSM1855177	1.53268	High
GSM1855178	GPL15048	Tumor	58	Dead	GSE72094	0	-2.38233	-0.205331	GSM1855178	-2.58766	low
GSM1855179	GPL15048	Tumor	5	Alive	GSE72094	0	0.747335	-0.100508	GSM1855179	0.646827	High
GSM1855180	GPL15048	Tumor	554	Alive	GSE72094	0	2.81932	-0.610781	GSM1855180	2.20854	High
GSM1855181	GPL15048	Tumor	534	Alive	GSE72094	0	-3.10871	-1.53198	GSM1855181	-4.64069	low
GSM1855182	GPL15048	Tumor	4	Alive	GSE72094	0	2.14144	1.18893	GSM1855182	3.33037	High
GSM1855183	GPL15048	Tumor	1692	Alive	GSE72094	0	0.178433	0.693902	GSM1855183	0.872335	High
GSM1855184	GPL15048	Tumor	223	Dead	GSE72094	0	-0.370993	0.108028	GSM1855184	-0.262965	low
GSM1855185	GPL15048	Tumor	1085	Alive	GSE72094	0	-0.510406	0.5485	GSM1855185	0.0380939	low
GSM1855187	GPL15048	Tumor	912	Dead	GSE72094	0	3.35741	-0.351248	GSM1855187	3.00616	High
GSM1855188	GPL15048	Tumor	1357	Dead	GSE72094	0	2.53569	1.43696	GSM1855188	3.97265	High
GSM1855189	GPL15048	Tumor	844	Dead	GSE72094	0	3.0446	-0.605761	GSM1855189	2.43883	High
GSM1855190	GPL15048	Tumor	520	Dead	GSE72094	0	-2.07854	0.129372	GSM1855190	-1.94917	low
GSM1855192	GPL15048	Tumor	239	Dead	GSE72094	0	1.85258	1.98854	GSM1855192	3.84113	High
GSM1855193	GPL15048	Tumor	349	Alive	GSE72094	0	-2.33053	2.21661	GSM1855193	-0.113922	low
GSM1855195	GPL15048	Tumor	1025	Dead	GSE72094	0	2.85309	3.66293	GSM1855195	6.51602	High
GSM1855196	GPL15048	Tumor	1560	Dead	GSE72094	0	-0.742024	1.57147	GSM1855196	0.829445	High
GSM1855198	GPL15048	Tumor	564	Dead	GSE72094	0	-3.65251	-3.2545	GSM1855198	-6.90701	low
GSM1855199	GPL15048	Tumor	293	Dead	GSE72094	0	-4.04124	-0.219107	GSM1855199	-4.26035	low
GSM1855200	GPL15048	Tumor	1053	Dead	GSE72094	0	-2.92387	-0.550672	GSM1855200	-3.47454	low
GSM1855202	GPL15048	Tumor	627	Dead	GSE72094	0	-1.61638	-1.38015	GSM1855202	-2.99653	low
GSM1855203	GPL15048	Tumor	395	Alive	GSE72094	0	-4.14472	-0.891655	GSM1855203	-5.03637	low
GSM1855204	GPL15048	Tumor	1007	Dead	GSE72094	0	1.2104	1.10435	GSM1855204	2.31475	High
GSM1855206	GPL15048	Tumor	681	Dead	GSE72094	0	-4.60405	1.50026	GSM1855206	-3.10379	low
GSM1855207	GPL15048	Tumor	1293	Alive	GSE72094	0	-8.54393	0.691364	GSM1855207	-7.85257	low
GSM1855208	GPL15048	Tumor	1293	Dead	GSE72094	0	-1.22439	-0.510566	GSM1855208	-1.73496	low
GSM1855209	GPL15048	Tumor	968	Dead	GSE72094	0	-1.98602	2.67772	GSM1855209	0.691705	High
GSM1855210	GPL15048	Tumor	1843	Alive	GSE72094	0	-1.52923	-1.51597	GSM1855210	-3.04519	low
GSM1855211	GPL15048	Tumor	1616	Alive	GSE72094	0	-4.51795	-0.115455	GSM1855211	-4.6334	low
GSM1855212	GPL15048	Tumor	1559	Alive	GSE72094	0	2.81704	-1.0651	GSM1855212	1.75194	High
GSM1855213	GPL15048	Tumor	1703	Alive	GSE72094	0	-0.159934	2.07	GSM1855213	1.91006	High
GSM1855214	GPL15048	Tumor	1834	Alive	GSE72094	0	4.73857	0.616448	GSM1855214	5.35502	High
GSM1855215	GPL15048	Tumor	1551	Alive	GSE72094	0	0.310556	-0.587817	GSM1855215	-0.277261	low
GSM1855217	GPL15048	Tumor	1554	Alive	GSE72094	0	5.45709	1.08017	GSM1855217	6.53726	High
GSM1855218	GPL15048	Tumor	489	Dead	GSE72094	0	3.68602	0.0490807	GSM1855218	3.7351	High
GSM1855219	GPL15048	Tumor	216	Dead	GSE72094	0	1.49163	0.00401208	GSM1855219	1.49564	High
GSM1855220	GPL15048	Tumor	1510	Alive	GSE72094	0	-5.16881	1.01042	GSM1855220	-4.15839	low
GSM1855221	GPL15048	Tumor	701	Alive	GSE72094	0	1.83026	-0.686546	GSM1855221	1.14372	High
GSM1855222	GPL15048	Tumor	1363	Alive	GSE72094	0	0.146774	-0.665394	GSM1855222	-0.51862	low
GSM1855223	GPL15048	Tumor	1135	Dead	GSE72094	0	0.208298	1.44315	GSM1855223	1.65145	High
GSM1855224	GPL15048	Tumor	618	Dead	GSE72094	0	-2.39566	0.195376	GSM1855224	-2.20029	low
GSM1855225	GPL15048	Tumor	1037	Dead	GSE72094	0	-5.99879	-0.00343005	GSM1855225	-6.00222	low
GSM1855226	GPL15048	Tumor	1599	Alive	GSE72094	0	1.04089	0.0643421	GSM1855226	1.10523	High
GSM1855228	GPL15048	Tumor	171	Dead	GSE72094	0	-1.35206	0.492129	GSM1855228	-0.859927	low
GSM1855229	GPL15048	Tumor	2077	Alive	GSE72094	0	4.00722	-1.4995	GSM1855229	2.50772	High
GSM1855230	GPL15048	Tumor	1652	Alive	GSE72094	0	-0.921265	-0.862952	GSM1855230	-1.78422	low
GSM1855231	GPL15048	Tumor	489	Dead	GSE72094	0	-2.04448	-1.09374	GSM1855231	-3.13822	low
GSM1855232	GPL15048	Tumor	762	Dead	GSE72094	0	-3.47338	0.107431	GSM1855232	-3.36595	low
GSM1855234	GPL15048	Tumor	1693	Alive	GSE72094	0	-2.47442	1.39391	GSM1855234	-1.0805	low
GSM1855235	GPL15048	Tumor	713	Dead	GSE72094	0	1.25668	1.27892	GSM1855235	2.5356	High
GSM1855236	GPL15048	Tumor	1652	Alive	GSE72094	0	0.248645	-0.69185	GSM1855236	-0.443205	low
GSM1855237	GPL15048	Tumor	181	Dead	GSE72094	0	-3.17696	1.48732	GSM1855237	-1.68964	low
GSM1855238	GPL15048	Tumor	1629	Dead	GSE72094	0	-1.57097	-0.220378	GSM1855238	-1.79135	low
