# Supplementary material for: Multi-Omics Analysis Reveals Immune Infiltration and Clinical Significance of Phosphorylation Modification Enzymes in Lung Adenocarcinoma
Source: Int J Mol Sci. 2025 Jan 26;26(3):1066. doi: 10.3390/ijms26031066 (PMC11817228; doi:10.3390/ijms26031066)
Supplement: Supplementary file 1 [file ijms-26-01066-s001.zip › Table S7.xlsx]

## Sheet: Sheet1
drug	PSig_High_mean	PSig_Low_mean	p.value	state	p.adj	group	PSig_High_mean_GEO	PSig_Low_mean	p.value_GEO	state_GEO	p.adj_GEO	group_GEO	f_state
Cisplatin_1005	1.78212e+13	523.933	2.94917e-25	PSig_High>PSig_Low	5.83935e-23	TCGA-LUAD	46.8161	24.4371	1.96166e-28	PSig_High>PSig_Low	5.54869e-27	GEO	T
Savolitinib_1936	274.211	17.791	2.6298e-23	PSig_High>PSig_Low	2.6035e-21	TCGA-LUAD	16.546	12.8127	3.76552e-20	PSig_High>PSig_Low	3.24162e-19	GEO	T
MK-8776_2046	12097.7	67.4713	8.3249e-22	PSig_High>PSig_Low	5.49444e-20	TCGA-LUAD	36.4249	23.1589	5.60301e-20	PSig_High>PSig_Low	4.43758e-19	GEO	T
5-Fluorouracil_1073	4.94568e+10	540.917	7.27e-21	PSig_High>PSig_Low	3.59865e-19	TCGA-LUAD	186.415	131.229	2.21429e-15	PSig_High>PSig_Low	1.06934e-14	GEO	T
Gemcitabine_1190	1.207e+09	1.83285	2.18879e-20	PSig_High>PSig_Low	8.66761e-19	TCGA-LUAD	1.35647	0.983082	9.56561e-11	PSig_High>PSig_Low	3.00633e-10	GEO	T
Talazoparib_1259	2033.92	43.7515	4.35522e-18	PSig_High>PSig_Low	1.2319e-16	TCGA-LUAD	33.0501	28.3784	0.000108985	PSig_High>PSig_Low	0.000176878	GEO	T
VE821_2111	13573.7	208.871	1.07773e-17	PSig_High>PSig_Low	2.66739e-16	TCGA-LUAD	85.2839	55.4558	1.41925e-25	PSig_High>PSig_Low	2.81012e-24	GEO	T
Cytarabine_1006	2813.27	9.46538	3.50628e-16	PSig_High>PSig_Low	6.94244e-15	TCGA-LUAD	8.26703	6.46214	2.24203e-08	PSig_High>PSig_Low	5.99894e-08	GEO	T
AZD6738_1917	5.60021e+07	7043.24	8.66326e-16	PSig_High>PSig_Low	1.55939e-14	TCGA-LUAD	12.2368	7.47912	8.46094e-24	PSig_High>PSig_Low	1.28867e-22	GEO	T
Pevonedistat_1529	1.9384e+12	743.175	1.79794e-15	PSig_High>PSig_Low	2.96659e-14	TCGA-LUAD	2.9774	2.04932	3.45315e-13	PSig_High>PSig_Low	1.42442e-12	GEO	T
AT13148_2170	1.3078e+18	1207.85	2.91296e-15	PSig_High>PSig_Low	4.43666e-14	TCGA-LUAD	51.492	40.3503	5.80416e-12	PSig_High>PSig_Low	2.0895e-11	GEO	T
AZD4547_1786	3069.03	38.7599	6.00119e-15	PSig_High>PSig_Low	8.4874e-14	TCGA-LUAD	23.6892	18.2932	5.65241e-14	PSig_High>PSig_Low	2.38123e-13	GEO	T
GDC0810_1925	2080.44	212.297	7.7034e-15	PSig_High>PSig_Low	1.01685e-13	TCGA-LUAD	160.099	131.09	6.64846e-17	PSig_High>PSig_Low	3.65665e-16	GEO	T
Oxaliplatin_1089	52939.1	133.528	2.13677e-14	PSig_High>PSig_Low	2.52221e-13	TCGA-LUAD	56.0606	50.9865	9.43159e-05	PSig_High>PSig_Low	0.000155621	GEO	T
IAP_5620_1428	473.315	188.869	2.16553e-14	PSig_High>PSig_Low	2.52221e-13	TCGA-LUAD	214.951	169.848	2.17646e-12	PSig_High>PSig_Low	8.13091e-12	GEO	T
AZD7762_1022	510.325	8.00289	2.77799e-14	PSig_High>PSig_Low	3.05579e-13	TCGA-LUAD	1.55007	1.03188	4.57506e-21	PSig_High>PSig_Low	5.66163e-20	GEO	T
Alpelisib_1560	4.2545e+07	371.851	6.6763e-14	PSig_High>PSig_Low	6.60954e-13	TCGA-LUAD	44.2265	39.6178	0.000187292	PSig_High>PSig_Low	0.000299064	GEO	T
Fulvestrant_1200	2.75117e+08	39.36	3.3508e-13	PSig_High>PSig_Low	3.15932e-12	TCGA-LUAD	20.6341	18.0892	4.13012e-11	PSig_High>PSig_Low	1.3406e-10	GEO	T
Wee1 Inhibitor_1046	3.68784e+17	6.2695e+06	3.94742e-13	PSig_High>PSig_Low	3.55268e-12	TCGA-LUAD	11.1321	7.09809	3.5808e-25	PSig_High>PSig_Low	6.44544e-24	GEO	T
Docetaxel_1007	104.664	37.8364	5.47868e-13	PSig_High>PSig_Low	4.71643e-12	TCGA-LUAD	0.015783	0.010065	3.49189e-29	PSig_High>PSig_Low	1.15232e-27	GEO	T
MIRA-1_1931	11408.2	429.048	2.16242e-12	PSig_High>PSig_Low	1.71264e-11	TCGA-LUAD	271.134	221.079	7.96854e-13	PSig_High>PSig_Low	3.15554e-12	GEO	T
BMS-754807_2171	2.17499	4.85712	2.67823e-12	PSig_High<PSig_Low	2.03958e-11	TCGA-LUAD	1.31641	2.10607	1.69148e-20	PSig_High<PSig_Low	1.67457e-19	GEO	T
LCL161_1557	412.083	151.3	1.51502e-11	PSig_High>PSig_Low	1.07133e-10	TCGA-LUAD	159.36	136.162	6.74065e-11	PSig_High>PSig_Low	2.15266e-10	GEO	T
VE-822_1613	1096.58	119.714	3.21678e-11	PSig_High>PSig_Low	2.12308e-10	TCGA-LUAD	41.2286	28.1503	9.0993e-18	PSig_High>PSig_Low	5.63019e-17	GEO	T
Staurosporine_1034	6.16071e+06	291.107	1.14561e-10	PSig_High>PSig_Low	6.48088e-10	TCGA-LUAD	0.0691948	0.0529303	4.27757e-07	PSig_High>PSig_Low	9.30724e-07	GEO	T
Ipatasertib_1924	15524.6	96.9029	1.48068e-10	PSig_High>PSig_Low	8.14373e-10	TCGA-LUAD	39.606	36.1526	0.00433964	PSig_High>PSig_Low	0.00618164	GEO	T
Doramapimod_1042	91.5093	132.449	2.02866e-10	PSig_High<PSig_Low	1.05704e-09	TCGA-LUAD	82.8071	100.639	1.55053e-18	PSig_High<PSig_Low	1.09645e-17	GEO	T
Vinblastine_1004	2.21576e+11	5.1271e+08	4.85579e-10	PSig_High>PSig_Low	2.46525e-09	TCGA-LUAD	0.0421076	0.0265711	2.43158e-17	PSig_High>PSig_Low	1.45895e-16	GEO	T
SB216763_1025	178.089	259.888	5.09061e-10	PSig_High<PSig_Low	2.51985e-09	TCGA-LUAD	185.329	202.752	8.79565e-05	PSig_High<PSig_Low	0.000147418	GEO	T
Camptothecin_1003	30.5755	4.33659	9.35969e-10	PSig_High>PSig_Low	4.52004e-09	TCGA-LUAD	0.145454	0.116123	3.80801e-08	PSig_High>PSig_Low	9.66648e-08	GEO	T
YK-4-279_1239	3303234799791330	4.92256e+06	2.62387e-09	PSig_High>PSig_Low	1.23697e-08	TCGA-LUAD	14.9669	9.904	1.33827e-20	PSig_High>PSig_Low	1.39462e-19	GEO	T
LJI308_2107	21908.7	356.984	1.23988e-08	PSig_High>PSig_Low	5.57947e-08	TCGA-LUAD	189.225	161.101	6.76211e-08	PSig_High>PSig_Low	1.59393e-07	GEO	T
I-BRD9_1928	6001.12	177.36	1.37128e-08	PSig_High>PSig_Low	5.90248e-08	TCGA-LUAD	90.3253	78.9016	1.03132e-06	PSig_High>PSig_Low	2.14948e-06	GEO	T
Buparlisib_1873	520.222	33.8785	1.78854e-08	PSig_High>PSig_Low	7.5347e-08	TCGA-LUAD	2.9457	2.631	9.67539e-06	PSig_High>PSig_Low	1.7904e-05	GEO	T
Erlotinib_1168	164.115	16.7213	2.03903e-08	PSig_High>PSig_Low	8.41098e-08	TCGA-LUAD	15.9124	12.6593	2.2817e-20	PSig_High>PSig_Low	2.05353e-19	GEO	T
Irinotecan_1088	976.44	195.004	3.0281e-08	PSig_High>PSig_Low	1.17562e-07	TCGA-LUAD	19.4385	16.3483	2.96524e-05	PSig_High>PSig_Low	5.24212e-05	GEO	T
MIM1_1996	168.032	77.1516	4.20895e-08	PSig_High>PSig_Low	1.58777e-07	TCGA-LUAD	61.287	43.6147	1.20879e-34	PSig_High>PSig_Low	7.97799e-33	GEO	T
BI-2536_1086	2.88371	1.54139	4.2501e-08	PSig_High>PSig_Low	1.58777e-07	TCGA-LUAD	1.63701	1.28128	1.62744e-10	PSig_High>PSig_Low	5.03491e-10	GEO	T
Temozolomide_1375	16435.4	906.036	1.04068e-07	PSig_High>PSig_Low	3.67953e-07	TCGA-LUAD	484.388	390.504	9.00698e-12	PSig_High>PSig_Low	3.18461e-11	GEO	T
BPD-00008900_1998	1958.03	169.901	1.5301e-07	PSig_High>PSig_Low	5.31509e-07	TCGA-LUAD	109.067	87.5048	3.81642e-19	PSig_High>PSig_Low	2.79871e-18	GEO	T
AMG-319_2045	2850.6	170.772	5.34066e-07	PSig_High>PSig_Low	1.79229e-06	TCGA-LUAD	148.507	130.701	7.11234e-06	PSig_High>PSig_Low	1.34118e-05	GEO	T
TAF1_5496_1732	608500	229.63	7.57749e-07	PSig_High>PSig_Low	2.50057e-06	TCGA-LUAD	56.2439	53.5891	4.67797e-05	PSig_High>PSig_Low	7.98481e-05	GEO	T
Telomerase Inhibitor IX_1930	108336	52.9244	1.23383e-06	PSig_High>PSig_Low	3.9403e-06	TCGA-LUAD	2.01846	1.55144	6.26073e-21	PSig_High>PSig_Low	6.88681e-20	GEO	T
Epirubicin_1511	1.11195e+11	211.432	1.66882e-06	PSig_High>PSig_Low	5.1629e-06	TCGA-LUAD	0.464187	0.393622	1.02246e-05	PSig_High>PSig_Low	1.87451e-05	GEO	T
Sorafenib_1085	1072.14	45.2557	1.80255e-06	PSig_High>PSig_Low	5.49085e-06	TCGA-LUAD	16.3621	14.6212	3.51652e-06	PSig_High>PSig_Low	6.9627e-06	GEO	T
Nilotinib_1013	688.325	105.056	3.31209e-06	PSig_High>PSig_Low	9.64402e-06	TCGA-LUAD	44.7302	37.7135	6.46318e-07	PSig_High>PSig_Low	1.39099e-06	GEO	T
Fulvestrant_1816	337.596	120.141	5.30535e-06	PSig_High>PSig_Low	1.5224e-05	TCGA-LUAD	107.809	88.5804	4.12209e-18	PSig_High>PSig_Low	2.72058e-17	GEO	T
Pyridostatin_2044	1.44438e+06	82.2487	7.11153e-06	PSig_High>PSig_Low	2.01155e-05	TCGA-LUAD	33.1583	29.1236	7.23034e-07	PSig_High>PSig_Low	1.53936e-06	GEO	T
LGK974_1598	5.84292e+07	244.5	8.14155e-06	PSig_High>PSig_Low	2.23893e-05	TCGA-LUAD	66.6413	56.9643	1.03766e-11	PSig_High>PSig_Low	3.6045e-11	GEO	T
EPZ5676_1563	10282.4	562.902	1.44706e-05	PSig_High>PSig_Low	3.82024e-05	TCGA-LUAD	296.686	255.812	6.14325e-08	PSig_High>PSig_Low	1.4655e-07	GEO	T
Olaparib_1017	2087.1	136.527	1.49695e-05	PSig_High>PSig_Low	3.84974e-05	TCGA-LUAD	86.9918	79.8175	0.00406959	PSig_High>PSig_Low	0.00583897	GEO	T
Lapatinib_1558	213122	525.292	1.51262e-05	PSig_High>PSig_Low	3.84974e-05	TCGA-LUAD	27.7062	18.5837	1.20024e-26	PSig_High>PSig_Low	2.9706e-25	GEO	T
ML323_1629	1462354693534300	314.133	1.51657e-05	PSig_High>PSig_Low	3.84974e-05	TCGA-LUAD	104.193	83.3049	4.91948e-20	PSig_High>PSig_Low	4.05857e-19	GEO	T
P22077_1933	15651.1	315.395	1.92941e-05	PSig_High>PSig_Low	4.77528e-05	TCGA-LUAD	111.367	84.1788	2.56709e-17	PSig_High>PSig_Low	1.49495e-16	GEO	T
Dactinomycin_1811	15.6191	0.857532	2.33226e-05	PSig_High>PSig_Low	5.67482e-05	TCGA-LUAD	0.10213	0.0900893	4.67797e-05	PSig_High>PSig_Low	7.98481e-05	GEO	T
Dabrafenib_1373	590.207	184.009	2.4856e-05	PSig_High>PSig_Low	5.92949e-05	TCGA-LUAD	128.695	102.204	9.89843e-10	PSig_High>PSig_Low	2.88219e-09	GEO	T
SB505124_1194	10.1905	11.9449	2.54311e-05	PSig_High<PSig_Low	5.99447e-05	TCGA-LUAD	9.29497	10.7536	2.79366e-23	PSig_High<PSig_Low	3.95104e-22	GEO	T
XAV939_1268	208.642	95.1258	3.73723e-05	PSig_High>PSig_Low	8.70555e-05	TCGA-LUAD	89.4164	78.4714	1.7526e-12	PSig_High>PSig_Low	6.67336e-12	GEO	T
RVX-208_1625	214.28	128.427	3.80296e-05	PSig_High>PSig_Low	8.75566e-05	TCGA-LUAD	136.321	111.194	4.88958e-15	PSig_High>PSig_Low	2.20031e-14	GEO	T
GSK591_2110	205.305	119.514	3.91821e-05	PSig_High>PSig_Low	8.88196e-05	TCGA-LUAD	108.381	97.1881	1.06302e-06	PSig_High>PSig_Low	2.19247e-06	GEO	T
Alisertib_1051	4583.83	74.158	3.94754e-05	PSig_High>PSig_Low	8.88196e-05	TCGA-LUAD	9.8723	8.28296	4.59408e-05	PSig_High>PSig_Low	7.9792e-05	GEO	T
Mirin_1048	5.48211e+09	3.88047e+06	4.14141e-05	PSig_High>PSig_Low	9.21348e-05	TCGA-LUAD	138.454	117.46	8.15285e-09	PSig_High>PSig_Low	2.27361e-08	GEO	T
Dihydrorotenone_1827	16.5823	3.72312	4.21057e-05	PSig_High>PSig_Low	9.26325e-05	TCGA-LUAD	2.91112	2.45729	2.62815e-11	PSig_High>PSig_Low	8.81991e-11	GEO	T
Cyclophosphamide_1512	4.68985e+09	590.367	5.17867e-05	PSig_High>PSig_Low	0.000111454	TCGA-LUAD	193.707	171.413	1.01377e-08	PSig_High>PSig_Low	2.74968e-08	GEO	T
Dactinomycin_1911	4.48384e+07	111742	5.36301e-05	PSig_High>PSig_Low	0.00011418	TCGA-LUAD	0.0104219	0.00830628	2.79297e-08	PSig_High>PSig_Low	7.27642e-08	GEO	T
GSK2578215A_1927	327.455	166.483	5.6276e-05	PSig_High>PSig_Low	0.000118539	TCGA-LUAD	155.663	124.567	3.31842e-26	PSig_High>PSig_Low	7.30053e-25	GEO	T
I-BET-762_1624	95.6003	51.0662	0.000101833	PSig_High>PSig_Low	0.000201629	TCGA-LUAD	33.8257	30.0351	0.000202193	PSig_High>PSig_Low	0.000320274	GEO	T
PD173074_1049	422.205	100.721	0.00012175	PSig_High>PSig_Low	0.000237457	TCGA-LUAD	70.8906	60.5466	1.09642e-07	PSig_High>PSig_Low	2.52432e-07	GEO	T
Gefitinib_1010	300.518	51.2208	0.000122326	PSig_High>PSig_Low	0.000237457	TCGA-LUAD	30.0985	23.6436	6.13682e-21	PSig_High>PSig_Low	6.88681e-20	GEO	T
BMS-345541_1249	3.2215e+09	60684.9	0.000184826	PSig_High>PSig_Low	0.000355296	TCGA-LUAD	33.7186	28.976	8.39543e-06	PSig_High>PSig_Low	1.5682e-05	GEO	T
WIKI4_1940	56.3837	42.4127	0.000191392	PSig_High>PSig_Low	0.000364381	TCGA-LUAD	45.0081	38.0104	7.86293e-35	PSig_High>PSig_Low	7.7843e-33	GEO	T
OF-1_1853	19407.4	165.658	0.000204432	PSig_High>PSig_Low	0.0003855	TCGA-LUAD	67.456	64.7956	0.00045732	PSig_High>PSig_Low	0.000707417	GEO	T
Dasatinib_1079	545.393	76.9	0.000225713	PSig_High>PSig_Low	0.000421616	TCGA-LUAD	8.94895	6.41911	8.54779e-07	PSig_High>PSig_Low	1.80049e-06	GEO	T
Docetaxel_1819	1069095088367010	32701.2	0.000269091	PSig_High>PSig_Low	0.000497944	TCGA-LUAD	0.227817	0.141663	2.35125e-19	PSig_High>PSig_Low	1.79057e-18	GEO	T
Rapamycin_1084	1.62358	0.283614	0.000500436	PSig_High>PSig_Low	0.000900784	TCGA-LUAD	0.153427	0.113963	1.41757e-16	PSig_High>PSig_Low	7.58592e-16	GEO	T
PAK_5339_1730	21.9652	12.6575	0.00051017	PSig_High>PSig_Low	0.000910032	TCGA-LUAD	11.7893	10.8279	0.000253161	PSig_High>PSig_Low	0.000397824	GEO	T
Entinostat_1593	2967.9	241.113	0.000566336	PSig_High>PSig_Low	0.000992342	TCGA-LUAD	11.5444	9.08923	6.72742e-13	PSig_High>PSig_Low	2.71843e-12	GEO	T
Obatoclax Mesylate_1068	2134.91	21.8064	0.000787471	PSig_High>PSig_Low	0.00132135	TCGA-LUAD	4.89191	3.90555	2.87035e-15	PSig_High>PSig_Low	1.3217e-14	GEO	T
Podophyllotoxin bromide_1825	115511	10.9161	0.000824243	PSig_High>PSig_Low	0.00137143	TCGA-LUAD	0.694159	0.525766	2.52852e-15	PSig_High>PSig_Low	1.19201e-14	GEO	T
Wnt-C59_1622	729.816	109.352	0.000926868	PSig_High>PSig_Low	0.00152933	TCGA-LUAD	76.8296	68.5957	5.00624e-08	PSig_High>PSig_Low	1.22375e-07	GEO	T
Venetoclax_1909	18.7242	12.2374	0.00116934	PSig_High>PSig_Low	0.00188235	TCGA-LUAD	10.4418	8.83966	4.56108e-06	PSig_High>PSig_Low	8.85387e-06	GEO	T
Luminespib_1559	8.71877e+08	48.4782	0.00165133	PSig_High>PSig_Low	0.0026368	TCGA-LUAD	0.156406	0.115884	2.83822e-08	PSig_High>PSig_Low	7.29827e-08	GEO	T
Gallibiscoquinazole_1830	225.086	22.5004	0.0019723	PSig_High>PSig_Low	0.00307492	TCGA-LUAD	15.2447	12.8579	2.38318e-18	PSig_High>PSig_Low	1.62714e-17	GEO	T
OTX015_1626	36.9647	24.4203	0.00228259	PSig_High>PSig_Low	0.00353088	TCGA-LUAD	15.2405	14.2265	0.0058923	PSig_High>PSig_Low	0.0083334	GEO	T
AZD5991_1720	1952.27	512.636	0.00244243	PSig_High>PSig_Low	0.00374885	TCGA-LUAD	115.279	94.0733	4.58838e-09	PSig_High>PSig_Low	1.29786e-08	GEO	T
Vincristine_1818	7050580777473540	131822	0.00268645	PSig_High>PSig_Low	0.00409167	TCGA-LUAD	0.340553	0.217843	1.52571e-16	PSig_High>PSig_Low	7.94973e-16	GEO	T
Ruxolitinib_1507	268.339	141.067	0.00547539	PSig_High>PSig_Low	0.00815133	TCGA-LUAD	140.045	125.308	2.28128e-07	PSig_High>PSig_Low	5.01882e-07	GEO	T
CZC24832_1615	1240.12	398.581	0.00637719	PSig_High>PSig_Low	0.00942301	TCGA-LUAD	173.871	157.578	2.0409e-05	PSig_High>PSig_Low	3.67362e-05	GEO	T
PFI3_1620	938.452	267.187	0.00665997	PSig_High>PSig_Low	0.00969613	TCGA-LUAD	208.293	186.502	1.03681e-07	PSig_High>PSig_Low	2.41515e-07	GEO	T
